# Supplementary material for: Biobank-Scale Plasma Proteomics Identifies Novel Biomarkers in Hypertrophic Cardiomyopathy
Source: Circ Genom Precis Med. 2026 Apr 22;19(3):e005325. doi: 10.1161/CIRCGEN.125.005325 (PMC13263041; doi:10.1161/CIRCGEN.125.005325)
Supplement: Supplementary file 1 [file hcg-19-e005325-s001.xlsx]

## Sheet: Sheet1
Plasma Protein Target	Log2 Fold-Change (Cases vs. Controls)	Moderated t-value	Nominal P-Value
a1bg	0.250042	1.56162	0.118386
aamdc	0.291831	1.64921	0.0991116
aarsd1	0.406364	2.65363	0.00796568
abca2	0.0555173	0.319603	0.749271
abhd14b	0.13143	0.829136	0.407032
abl1	-0.0613324	-0.399647	0.689418
abo	-0.1252	-0.721409	0.470662
abraxas2	0.163521	0.93273	0.350965
acaa1	0.0129605	0.0845622	0.93261
acadm	0.0758178	0.435854	0.662945
acadsb	-0.0480031	-0.273437	0.784519
acan	-0.106976	-0.774744	0.438495
ace	0.270879	1.56808	0.11687
ace2	0.529837	3.9533	7.71927e-05
ache	0.336097	2.02107	0.0432793
acot13	-0.10645	-0.604675	0.545398
acox1	0.0453619	0.295115	0.767907
acp1	0.0207687	0.114882	0.908539
acp5	-0.270441	-1.8869	0.05918
acp6	-0.0748883	-0.484678	0.627907
acrbp	-0.0735116	-0.425849	0.67022
acrv1	0.0458013	0.394375	0.693306
acsl1	-0.404055	-2.2877	0.0221602
acta2	0.307123	2.25917	0.0238775
actn2	0.259267	1.5187	0.128846
actn4	0.0953144	0.611899	0.540607
acvrl1	0.34355	2.45422	0.0141226
acy1	0.222312	1.66884	0.095156
acy3	0.300792	1.75641	0.0790257
acyp1	0.259458	1.48767	0.136846
ada	0.18398	1.21621	0.22391
ada2	0.179301	1.21252	0.225319
adam12	0.112646	0.662907	0.507394
adam15	0.301522	1.96274	0.0496818
adam22	-0.0887939	-0.580665	0.561469
adam23	0.331976	2.17301	0.0297847
adam8	0.123957	0.810466	0.417676
adam9	-0.0677286	-0.398322	0.690395
adamts1	-0.331988	-1.84887	0.0644846
adamts13	0.179956	1.18958	0.234216
adamts15	0.0670975	0.488154	0.625443
adamts16	0.222388	1.57524	0.115208
adamts4	-0.074134	-0.420209	0.674335
adamts8	0.112671	0.725142	0.468368
adamtsl2	0.49235	3.03474	0.00240888
adamtsl4	0.386931	2.23235	0.0255974
adamtsl5	0.210793	1.20857	0.226834
adcyap1r1	0.36055	2.28084	0.0225625
add1	0.0120193	0.0687843	0.945162
adgrb3	0.193527	1.24888	0.211714
adgrd1	0.0828615	0.536742	0.591449
adgre1	0.130439	0.759273	0.447693
adgre2	0.0800784	0.550683	0.581854
adgre5	0.0842235	0.573983	0.565982
adgrf5	0.188982	1.10361	0.269767
adgrg1	0.08483	0.603568	0.546134
adgrg2	-0.18852	-1.40317	0.160574
adgrv1	-0.0372612	-0.207405	0.835694
adh1b	0.0934044	0.582355	0.560331
adh4	0.272797	1.99328	0.0462368
adipoq	-0.0816046	-0.573338	0.566419
adm	0.44261	3.54421	0.000394162
adra2a	-0.129637	-0.734656	0.462553
afap1	-0.00158727	-0.00910774	0.992733
afm	0.188836	1.20029	0.230033
afp	0.236767	1.5652	0.117543
agbl2	0.368893	2.05422	0.0399612
ager	0.188175	1.28925	0.197317
agr2	0.149861	0.958952	0.337588
agr3	-0.0790944	-0.522797	0.601118
agrn	0.416806	2.91859	0.00351783
agrp	0.125526	0.856982	0.391459
agt	0.0507513	0.296994	0.766473
agxt	0.115032	0.780944	0.434839
ahcy	0.155247	1.01903	0.308196
ahnak	0.151525	0.93068	0.352024
ahnak2	0.0574011	0.330724	0.740855
ahsa1	0.404155	2.32612	0.020017
ahsg	0.0107863	0.0631178	0.949673
ahsp	0.49364	3.30424	0.000953046
aida	0.0867114	0.475295	0.634579
aif1	0.0786038	0.501047	0.61634
aif1l	0.313676	1.76403	0.0777344
aifm1	-0.0830025	-0.544637	0.586006
ak1	0.409057	2.7193	0.00654435
ak2	-0.0902819	-0.51245	0.608339
akap12	-0.222808	-1.27168	0.203494
akr1b1	0.147739	0.938657	0.347912
akr1b10	-0.00689667	-0.038041	0.969655
akr1c4	0.0666692	0.429561	0.667517
akr7l	0.19875	1.12424	0.260916
akt1s1	0.110602	0.698277	0.485007
akt2	-0.0725334	-0.41241	0.680041
akt3	-0.102916	-0.65383	0.513225
alcam	-0.0587532	-0.414679	0.678379
aldh1a1	0.375521	2.58027	0.00987521
aldh2	0.372664	2.15122	0.0314644
aldh3a1	-0.0575018	-0.396278	0.691902
aldh5a1	-0.373704	-2.12481	0.0336083
alms1	-0.119154	-0.684217	0.493842
alpi	-0.0808945	-0.445383	0.656045
alpp	-0.00404142	-0.0296891	0.976315
ambn	-0.279402	-1.79781	0.0722137
ambp	-0.0137371	-0.0967608	0.922917
amdhd2	-0.156798	-0.886546	0.375329
amfr	0.0922603	0.579173	0.562475
amigo1	-0.213468	-1.16931	0.242286
amigo2	0.172375	1.11658	0.26418
amn	-0.084083	-0.548527	0.583333
amot	0.00600309	0.0380311	0.969663
amotl2	-0.0371158	-0.215236	0.829585
ampd3	0.496904	2.83356	0.0046055
amy1a_amy1b_amy1c	-0.0883172	-0.507173	0.612037
amy2a	-0.0751084	-0.495341	0.620362
amy2b	-0.0894368	-0.564774	0.57223
ang	0.297216	2.06848	0.0386007
angpt1	0.0555167	0.362858	0.716713
angpt2	0.663	4.48604	7.2728e-06
angptl1	0.196359	1.29259	0.19616
angptl2	0.0665711	0.466114	0.641136
angptl3	-0.124776	-0.913975	0.360734
angptl4	0.260613	1.78373	0.0744736
angptl7	0.125341	0.831713	0.405575
ank2	-0.161953	-0.916104	0.359618
ankmy2	-0.142867	-0.785822	0.431976
ankra2	0.125722	0.71094	0.477125
ankrd54	0.480182	3.07864	0.00208071
anp32c	0.290683	1.61796	0.10568
anpep	0.0373813	0.247679	0.804384
anxa1	-0.0991014	-0.574801	0.565429
anxa10	-0.0617313	-0.399919	0.689218
anxa11	-0.127866	-0.823867	0.410019
anxa2	0.259336	1.49525	0.134857
anxa3	-0.0363798	-0.231827	0.816673
anxa4	-0.034708	-0.223257	0.823337
anxa5	0.299703	1.86917	0.0616053
aoc1	-0.143873	-0.922258	0.356399
aoc3	0.264447	1.8215	0.0685372
ap1g2	0.0865146	0.504037	0.614238
ap2b1	0.0103923	0.057252	0.954345
ap3b1	-0.0667732	-0.381895	0.702541
ap3s2	-0.100339	-0.572563	0.566944
apbb1ip	0.136743	0.921913	0.356579
apcs	-0.168049	-1.18227	0.237104
apex1	0.147449	0.97127	0.331419
aplp1	-0.0286179	-0.19517	0.845261
apoa1	-0.354159	-2.22401	0.0261534
apoa2	0.0312867	0.189589	0.849632
apoa4	-0.281361	-1.66197	0.096527
apob	-0.149344	-0.860657	0.389432
apobr	0.174404	0.980792	0.326701
apoc1	-0.26513	-1.7518	0.0798155
apod	-0.0171762	-0.106492	0.915193
apoe	-0.039607	-0.232426	0.816208
apof	-0.120893	-0.833924	0.404328
apoh	-0.34871	-2.25773	0.0239667
apol1	-0.0833573	-0.514911	0.606618
apom	-0.36061	-2.66944	0.00760045
app	0.116204	0.750137	0.453176
appl2	0.0127514	0.0727546	0.942002
aprt	0.140595	0.897499	0.369457
araf	-0.0169987	-0.097934	0.921985
areg	0.283202	1.87542	0.0607412
arf6	-0.0098021	-0.0561381	0.955232
arfip1	-0.149582	-0.849733	0.395478
arg1	0.292677	1.83464	0.0665655
arg2	-0.146326	-0.843374	0.399024
arhgap1	0.0105818	0.0674286	0.946241
arhgap25	0.0470665	0.300269	0.763973
arhgap30	-0.257443	-1.48149	0.138484
arhgap45	-0.0598362	-0.341741	0.732547
arhgap5	0.124248	0.70312	0.481985
arhgef1	-0.0926409	-0.530053	0.596078
arhgef10	0.0566032	0.322564	0.747027
arhgef12	0.00952443	0.0614692	0.950986
arhgef5	0.0787532	0.440518	0.659564
arid3a	0.00927006	0.0516276	0.958826
arid4b	-0.0462821	-0.289677	0.772064
arl13b	-0.0384507	-0.218798	0.826808
arl2bp	-0.150648	-0.856979	0.391461
armcx2	-0.286586	-1.59714	0.110243
arnt	-0.114463	-0.735101	0.462282
arntl	0.221838	1.25526	0.20939
arsa	0.0706285	0.474001	0.635501
arsb	0.0179703	0.117699	0.906307
art3	0.0593739	0.43271	0.665227
art5	-0.0608138	-0.338797	0.734765
artn	0.217174	1.39154	0.164069
asah1	-0.0963858	-0.556815	0.577657
asah2	0.0614106	0.41031	0.68158
asgr1	0.174123	1.248	0.212036
asgr2	-0.0426663	-0.254937	0.798773
aspn	0.20063	1.1884	0.234681
aspscr1	0.0475315	0.272539	0.785209
asrgl1	0.0335481	0.188081	0.850814
ass1	0.181949	1.09979	0.271432
atf2	0.00462214	0.0289015	0.976943
atf4	-0.285932	-1.61694	0.1059
atg16l1	0.0690363	0.395251	0.69266
atg4a	0.265248	1.6996	0.0892123
atox1	0.0357189	0.229172	0.818737
atp1b1	0.0973553	0.551799	0.581089
atp1b2	-0.0580252	-0.328528	0.742514
atp1b3	0.0617505	0.349347	0.72683
atp1b4	-0.181026	-1.02433	0.305687
atp2b4	-0.130888	-0.742056	0.458058
atp5f1d	0.13799	0.780424	0.435146
atp5if1	-0.161161	-1.05385	0.291958
atp5po	0.211722	1.3216	0.186308
atp6ap2	0.315081	2.02922	0.0424418
atp6v1d	0.329153	2.1083	0.0350102
atp6v1f	0.0403175	0.252919	0.800332
atp6v1g1	0.0879525	0.495068	0.620555
atp6v1g2	-0.0300536	-0.17018	0.86487
atraid	-0.0670886	-0.394373	0.693308
atrn	-0.129624	-0.796039	0.426014
atxn10	0.0856788	0.535737	0.592143
atxn2	-0.209808	-1.17296	0.240821
atxn2l	-0.0626698	-0.357627	0.720624
atxn3	0.353508	2.03015	0.0423476
axin1	-0.0165292	-0.107033	0.914763
axl	0.196017	1.3086	0.190675
azi2	0.0595208	0.339145	0.734502
azu1	0.243681	1.52636	0.126927
b2m	0.255567	1.59117	0.111579
b3gat3	-0.128354	-0.726192	0.467725
b3gnt7	0.228881	1.34264	0.179397
b4galt1	0.199227	1.33974	0.180338
b4gat1	-0.0420484	-0.288701	0.772811
babam1	-0.593272	-3.25014	0.00115444
bach1	0.0460214	0.296945	0.76651
bag3	0.100552	0.664949	0.506087
bag4	-0.0853904	-0.476063	0.634032
bag6	0.258707	1.67838	0.0932798
baiap2	0.233853	1.56188	0.118324
bambi	0.204498	1.32564	0.184966
bank1	-0.0425861	-0.275645	0.782822
bap18	0.133058	0.785804	0.431987
batf	0.0693627	0.380032	0.703924
bax	-0.0138182	-0.0865806	0.931005
bcam	0.237926	1.55506	0.119939
bcan	-0.157669	-1.08829	0.276475
bcat1	0.084437	0.490049	0.624102
bcat2	-0.0178371	-0.0994942	0.920746
bche	0.0778411	0.488176	0.625428
bcl2	0.0515681	0.301891	0.762737
bcl2l1	-0.0413723	-0.235246	0.814019
bcl2l11	0.00197354	0.0128489	0.989748
bcl2l15	-7.88679e-05	-0.000437434	0.999651
bcl7a	-0.058359	-0.329963	0.74143
bcl7b	0.0116653	0.0670898	0.94651
bcr	-0.00773646	-0.0500377	0.960093
bdnf	0.0255999	0.146482	0.883541
becn1	0.195484	1.10634	0.268586
bex3	0.0849601	0.480806	0.630657
bglap	0.335614	1.99517	0.0460306
bgn	-0.0908063	-0.579564	0.562211
bhlhe40	-0.382767	-2.13029	0.0331537
bhmt2	-0.229008	-1.29519	0.195263
bid	0.180786	1.17915	0.238343
bin2	-0.0631615	-0.406406	0.684446
birc2	-0.0587126	-0.373455	0.708812
blmh	0.334169	2.24567	0.0247299
blnk	-0.2972	-1.66664	0.0955944
bloc1s2	0.137424	0.765138	0.444194
bloc1s3	0.0131632	0.0753873	0.939907
blvrb	0.418509	2.73544	0.00623206
bmp10	0.127848	0.780437	0.435138
bmp4	0.134809	0.866911	0.385995
bmp6	0.143984	0.930416	0.352161
bmper	0.319886	1.87792	0.0603996
bnip2	0.00219218	0.0124305	0.990082
bnip3l	-0.0300747	-0.16764	0.866868
boc	0.10307	0.681634	0.495474
bola1	0.437184	2.47328	0.013392
bola2_bola2b	0.142433	0.806972	0.419687
bpifa2	-0.0615352	-0.361281	0.717892
bpifb1	-0.257256	-1.7892	0.073589
bpifb2	-0.123932	-0.783012	0.433624
brap	0.0175908	0.0985806	0.921472
brd1	-0.384868	-2.21687	0.0266373
brd2	-0.425344	-2.36795	0.0178918
brd3	-0.0997067	-0.564155	0.572652
brdt	-0.104804	-0.594589	0.552122
brk1	0.0206952	0.131654	0.895259
brme1	0.182384	1.01495	0.310138
brsk2	-0.00485378	-0.0275932	0.977987
bsg	0.0609856	0.419558	0.67481
bsnd	0.244358	1.3818	0.16704
bst1	0.166568	1.06808	0.285491
bst2	0.174914	1.16065	0.24579
btc	-0.201659	-1.29982	0.19367
btd	0.20373	1.21932	0.222728
btla	0.269634	1.52487	0.127299
btn1a1	0.0893469	0.505998	0.612861
btn2a1	0.0256556	0.175682	0.860545
btn3a2	0.0786538	0.517315	0.604939
btnl10	-0.111774	-0.632247	0.527229
c19orf12	0.174411	1.16198	0.24525
c1galt1c1	-0.0622238	-0.352705	0.724312
c1qa	0.152716	1.00804	0.313441
c1qbp	0.00527054	0.0298294	0.976203
c1ql2	-0.081455	-0.471317	0.637417
c1qtnf1	0.238573	1.6049	0.108522
c1qtnf5	0.218669	1.25665	0.208887
c1qtnf6	-0.19241	-1.09308	0.274365
c1qtnf9	0.037249	0.21244	0.831765
c1r	0.220603	1.31573	0.188271
c1rl	0.0764259	0.467894	0.639863
c1s	0.393898	2.37271	0.0176625
c2	0.268018	1.84654	0.0648195
c2cd2l	0.0068294	0.0427848	0.965873
c2orf69	0.230521	1.26704	0.20515
c3	-0.0452568	-0.283507	0.77679
c4bpb	-0.0532145	-0.353658	0.723597
c5	0.106376	0.623269	0.533111
c7	0.306888	1.83821	0.0660388
c7orf50	0.104829	0.601768	0.547332
c8b	-0.145489	-0.862142	0.388614
c9	0.0366612	0.216222	0.828815
c9orf40	0.290109	1.6508	0.0987873
ca1	0.405896	2.66667	0.0076633
ca11	-0.0990759	-0.629001	0.529352
ca12	-0.047406	-0.308986	0.757333
ca13	-0.0699135	-0.443935	0.657092
ca14	-0.126892	-0.911494	0.362039
ca2	0.431699	2.83747	0.00454919
ca3	0.40176	2.70292	0.00687567
ca4	-0.0698993	-0.47028	0.638157
ca5a	0.386885	2.68924	0.00716407
ca6	-0.0670609	-0.469964	0.638383
ca7	-0.211948	-1.22029	0.222361
ca8	-0.0435363	-0.238818	0.811248
ca9	0.0642609	0.430115	0.667114
cabp2	-0.117466	-0.644669	0.519145
cacna1c	-0.0416868	-0.232004	0.816536
cacna1h	-0.0137127	-0.0776778	0.938085
cacnb1	-0.115792	-0.644607	0.519186
cacnb3	0.0387138	0.221709	0.824541
cacybp	0.0147836	0.0842377	0.932868
cadps	-0.0878012	-0.480671	0.630753
calb1	0.0858691	0.577375	0.563689
calb2	0.306817	2.10663	0.035155
calca	0.34142	2.72752	0.00638361
calcb	0.187369	1.08272	0.278941
calcoco1	0.0110394	0.0711225	0.943301
calcoco2	0.0788848	0.441827	0.658617
caly	-0.176321	-0.99764	0.31846
camkk1	-0.0248114	-0.158273	0.874243
camlg	0.0680455	0.373946	0.708447
camsap1	0.0626975	0.357113	0.721009
cant1	0.173064	1.17027	0.241898
capg	0.233658	1.54227	0.123013
capn3	0.102432	0.592147	0.553755
caps	0.0533337	0.319984	0.748982
carhsp1	0.284776	1.81273	0.0698794
casc3	0.0967027	0.535941	0.592002
casp1	0.233012	1.46583	0.142702
casp10	-0.114861	-0.72236	0.470077
casp2	0.0961403	0.619274	0.535739
casp3	-0.00546447	-0.0355655	0.971629
casp4	-0.121238	-0.697584	0.485442
casp7	-0.0940945	-0.53542	0.592363
casp8	0.197857	1.26649	0.205345
casp9	-0.00442789	-0.0243067	0.980608
casq2	0.223398	1.26345	0.206435
cat	0.35209	2.06155	0.0392571
cblif	0.0985524	0.654972	0.512489
cbln1	-0.275853	-1.53718	0.124258
cbln4	0.342008	2.22715	0.0259417
cbs	0.0727865	0.418968	0.675242
cbx2	-0.0734312	-0.415623	0.677688
cc2d1a	0.137938	0.890951	0.37296
ccar2	-0.0676649	-0.383506	0.701347
ccdc134	0.0612476	0.353196	0.723944
ccdc28a	-0.0532689	-0.291672	0.770539
ccdc50	-0.00228074	-0.0129389	0.989677
ccdc80	-0.0616012	-0.456585	0.647971
ccer2	0.0617662	0.352488	0.724474
ccl11	0.178371	1.24342	0.213717
ccl13	0.0361843	0.241099	0.809479
ccl14	0.517118	3.46908	0.000522706
ccl15	0.170109	1.15371	0.248625
ccl16	0.180351	1.29409	0.195639
ccl17	-0.0552587	-0.369287	0.711915
ccl18	0.098545	0.686318	0.492516
ccl19	0.0629102	0.410571	0.681389
ccl2	0.345672	2.24423	0.0248223
ccl20	0.0324922	0.221212	0.824929
ccl21	0.195189	1.30746	0.191064
ccl22	-0.296408	-2.05939	0.0394621
ccl23	0.387177	2.69749	0.00698878
ccl24	-0.0120604	-0.0806665	0.935707
ccl25	-0.0997188	-0.672847	0.501048
ccl26	0.0816755	0.537488	0.590933
ccl27	-0.0196063	-0.138163	0.890112
ccl28	0.00689199	0.0454761	0.963728
ccl3	0.412903	2.90137	0.00371705
ccl4	0.238475	1.60243	0.109066
ccl5	-0.0183029	-0.120856	0.903806
ccl7	0.160422	1.12043	0.262535
ccl8	0.0155177	0.100528	0.919925
ccn1	-0.0479981	-0.322156	0.747336
ccn2	0.0865532	0.569921	0.568734
ccn3	0.18764	1.35578	0.175176
ccn4	0.151787	1.00795	0.313482
ccn5	0.2827	2.10394	0.0353885
ccnd2	-0.120357	-0.694254	0.487527
ccne1	-0.136044	-0.746242	0.455526
ccs	0.374718	2.42264	0.0154121
cct5	0.0790277	0.502292	0.615464
cd101	0.0168967	0.0987422	0.921343
cd109	0.0384637	0.250992	0.801821
cd14	-0.270128	-1.83397	0.0666649
cd160	0.0936348	0.623886	0.532705
cd163	0.0595303	0.412221	0.68018
cd164	-0.0128031	-0.0833816	0.933548
cd164l2	-0.110635	-0.605814	0.544642
cd177	0.0944294	0.607707	0.543385
cd1c	-0.303799	-2.01248	0.0441751
cd2	0.024664	0.140042	0.888628
cd200	-0.391657	-2.62529	0.00866037
cd200r1	-0.173981	-1.12677	0.259847
cd207	-0.0175207	-0.114	0.909238
cd209	-0.288619	-1.87313	0.0610569
cd22	-0.257012	-1.78336	0.0745348
cd226	-0.0013079	-0.00721374	0.994244
cd244	0.000604244	0.00399142	0.996815
cd248	-0.0100768	-0.0604651	0.951785
cd27	-0.065897	-0.438659	0.660911
cd274	0.299127	1.96848	0.0490191
cd276	0.060849	0.412275	0.680139
cd28	0.0150867	0.0985291	0.921513
cd2ap	0.267653	1.76007	0.0784024
cd300a	-0.0557327	-0.328767	0.742334
cd300c	0.0396362	0.264415	0.791461
cd300e	0.393932	2.70222	0.00689025
cd300lf	0.249066	1.68282	0.0924166
cd300lg	0.00927217	0.0626548	0.950042
cd302	0.294747	2.07961	0.0375664
cd33	-0.0307883	-0.196726	0.844043
cd34	-0.331045	-2.14786	0.0317296
cd36	0.0476585	0.270278	0.786948
cd38	0.36762	2.93406	0.00334718
cd3d	-0.103981	-0.578927	0.562642
cd3e	0.0139773	0.0802662	0.936026
cd3g	0.00626053	0.0342811	0.972653
cd4	0.0532885	0.363919	0.71592
cd40	-0.0823911	-0.544751	0.585927
cd40lg	-0.042679	-0.278134	0.78091
cd46	-0.032502	-0.218148	0.827315
cd48	-0.106054	-0.70101	0.4833
cd5	-0.175608	-1.17002	0.241997
cd55	0.01701	0.113584	0.909568
cd58	-0.0720104	-0.476323	0.633847
cd59	0.327879	2.33023	0.0197982
cd5l	0.195464	1.13842	0.254951
cd6	-0.194499	-1.30549	0.191733
cd63	0.0404536	0.261515	0.793696
cd69	-0.099708	-0.650155	0.515595
cd7	-0.172911	-0.964837	0.334632
cd70	-0.108201	-0.732051	0.464141
cd72	-0.0162383	-0.0976025	0.922248
cd74	0.200036	1.38619	0.165695
cd79b	-0.0244072	-0.165224	0.868768
cd80	0.0824234	0.493105	0.621941
cd82	-0.230246	-1.32316	0.18579
cd83	-0.163518	-1.1269	0.259789
cd84	-0.138599	-0.892909	0.37191
cd86	-0.190756	-1.10563	0.268895
cd8a	-0.00236563	-0.0152733	0.987814
cd93	0.165396	1.06804	0.285507
cd99	0.145581	1.10558	0.268913
cd99l2	0.0846221	0.58646	0.557569
cda	0.0666611	0.396941	0.691413
cdan1	-0.364588	-2.06234	0.0391821
cdc123	0.0623746	0.352787	0.72425
cdc25a	0.0120088	0.0679168	0.945852
cdc26	-0.0668308	-0.380358	0.703682
cdc27	0.037642	0.239444	0.810762
cdc37	-0.0184763	-0.117404	0.906541
cdc42bpb	0.0367726	0.209727	0.833882
cdcp1	0.0350197	0.258343	0.796143
cdh1	-0.185472	-1.21546	0.224198
cdh15	0.422634	3.18187	0.00146419
cdh17	-0.13585	-0.910324	0.362656
cdh2	0.157088	1.17054	0.241791
cdh22	-0.0392027	-0.225309	0.82174
cdh23	-0.334607	-1.9107	0.0560497
cdh3	0.0258689	0.167474	0.866998
cdh4	-0.316469	-1.76201	0.0780754
cdh5	0.0472038	0.308712	0.757542
cdh6	-0.065012	-0.431761	0.665917
cdhr1	0.116829	0.743542	0.457157
cdhr2	0.174121	1.45285	0.146273
cdhr5	0.0129809	0.0889795	0.929099
cdk1	-0.0285675	-0.161982	0.871321
cdk5rap3	0.135603	0.769693	0.441486
cdkl5	-0.288123	-1.60678	0.108112
cdkn1a	-0.0563518	-0.368252	0.712687
cdkn2d	-0.142348	-0.916742	0.359282
cdnf	0.119752	0.792441	0.428108
cdon	-0.107481	-0.731013	0.464775
cdsn	0.1303	0.85093	0.394813
ceacam1	0.12636	0.842651	0.399428
ceacam16	0.0694493	0.409002	0.68254
ceacam18	-0.123159	-0.707414	0.479313
ceacam19	-0.166863	-0.97015	0.331977
ceacam20	-0.120004	-0.692036	0.488919
ceacam21	0.189559	1.24527	0.21304
ceacam3	0.228917	1.45069	0.146872
ceacam5	0.38582	2.56503	0.0103198
ceacam6	0.1943	1.17702	0.239194
ceacam8	0.410841	2.78353	0.00537923
cebpa	-0.435678	-2.40465	0.0161925
cebpb	0.457629	2.99748	0.00272369
cela2a	0.0310391	0.178321	0.858472
cela3a	0.0700339	0.459617	0.645793
celsr2	-0.12757	-0.738056	0.460485
cemip2	0.0357175	0.200418	0.841154
cend1	-0.100279	-0.56403	0.572737
cenpf	0.319185	1.85716	0.0632963
cenpj	1.04708e-05	6.01882e-05	0.999952
cep112	0.0806795	0.45818	0.646825
cep152	0.0522554	0.295692	0.767466
cep164	-0.171976	-1.10152	0.270677
cep170	0.165498	0.926783	0.354045
cep20	0.0900308	0.578502	0.562928
cep290	0.0644336	0.369976	0.711402
cep350	0.021496	0.121534	0.903269
cep43	0.0528761	0.342535	0.73195
cep85	0.0217739	0.139102	0.88937
cert	0.0701069	0.440699	0.659433
ces1	-0.0912566	-0.643982	0.51959
ces2	0.113792	0.776298	0.437577
ces3	-0.147294	-0.978734	0.327717
cetn2	-0.0213243	-0.13389	0.89349
cetn3	0.0183614	0.104918	0.916441
cfb	0.450483	2.87501	0.0040423
cfc1	0.138896	0.897528	0.369442
cfd	0.0523072	0.330469	0.741047
cfh	0.208512	1.42218	0.154983
cfhr2	0.020936	0.122242	0.902708
cfhr4	-0.0852632	-0.499397	0.617502
cfhr5	-0.123747	-0.733815	0.463066
cfi	0.210984	1.39966	0.161622
cfp	0.0334622	0.213193	0.831177
cga	-0.0601582	-0.51849	0.604119
cgb3_cgb5_cgb8	0.0560337	0.34994	0.726386
cgn	-0.263649	-1.44421	0.148689
cgref1	-0.365284	-2.42663	0.0152433
chac2	0.204275	1.30055	0.193418
chad	-0.0126522	-0.0749823	0.940229
chchd10	0.355254	2.30577	0.0211286
chchd6	0.0996095	0.594302	0.552313
chek2	-0.0564098	-0.361005	0.718097
chga	-0.208853	-1.23209	0.217923
chgb	0.126679	0.84999	0.395335
chi3l1	0.120309	0.842566	0.399476
chit1	-0.0852454	-0.577302	0.563738
chl1	-0.15554	-1.03214	0.30201
chm	-0.161369	-0.887353	0.374894
chmp1a	-0.00442479	-0.0281197	0.977567
chmp6	-0.0181255	-0.104815	0.916523
chp1	0.299819	1.66864	0.095196
chrdl1	0.00806062	0.0603504	0.951877
chrdl2	0.214057	1.45539	0.145567
chrm1	-0.217464	-1.19224	0.233174
ciapin1	0.0676634	0.431833	0.665865
cilp	0.371646	2.27624	0.022837
cinp	-0.141945	-0.815329	0.414889
cirbp	-0.0868025	-0.497151	0.619085
cit	0.300537	1.66248	0.0964244
ckap4	0.0844493	0.571359	0.567759
ckb	-0.181538	-1.20459	0.228367
ckmt1a_ckmt1b	0.283307	1.85339	0.0638324
clasp1	-0.228145	-1.2921	0.196329
clc	0.103706	0.686465	0.492423
clec10a	-0.0168431	-0.108949	0.913244
clec11a	0.268833	1.74476	0.0810324
clec12a	-0.286316	-1.57507	0.115248
clec14a	0.315423	2.13892	0.032447
clec1a	-0.0215498	-0.141005	0.887867
clec1b	-0.126581	-0.81022	0.417817
clec2l	-0.245866	-1.34812	0.177628
clec3b	-0.0900215	-0.543552	0.586753
clec4a	-0.104227	-0.686933	0.492129
clec4c	-0.272649	-1.76914	0.0768769
clec4d	0.286599	1.97283	0.0485209
clec4g	0.233759	1.56469	0.117663
clec4m	-0.303232	-1.75003	0.0801202
clec5a	0.255547	1.7654	0.0775037
clec6a	0.119331	0.785366	0.432243
clec7a	-0.0650573	-0.438115	0.661305
clgn	-0.0767289	-0.425037	0.670812
clic5	0.518501	2.85362	0.00432462
clint1	0.0543077	0.307072	0.75879
clip2	-0.0109939	-0.0709657	0.943425
clmp	0.0738264	0.574832	0.565407
clns1a	0.162729	0.892133	0.372327
clpp	-0.0140491	-0.0894142	0.928753
clps	0.258489	1.6696	0.095006
clspn	0.141597	0.884423	0.376472
clstn1	0.012872	0.0807975	0.935603
clstn2	0.340519	2.24462	0.0247973
clstn3	0.363083	2.11917	0.0340821
clta	0.061763	0.397895	0.690709
clu	0.0127561	0.0760291	0.939396
clul1	0.0161335	0.111831	0.910958
cmc1	-0.075367	-0.430297	0.666982
cmip	-0.0515301	-0.29854	0.765292
cndp1	-0.00727016	-0.0482711	0.9615
cngb3	-0.124122	-0.690805	0.489692
cnp	0.118634	0.666835	0.504881
cnpy2	-0.0807773	-0.518085	0.604402
cnpy4	-0.071163	-0.459077	0.646181
cnst	-0.0972077	-0.634312	0.52588
cntf	-0.0156785	-0.0872556	0.930469
cntn1	-0.139656	-0.990826	0.321776
cntn2	-0.0516391	-0.343606	0.731144
cntn3	-0.0283385	-0.21094	0.832935
cntn4	0.111776	0.739699	0.459486
cntn5	-0.229055	-1.56693	0.117137
cntnap2	-0.110082	-0.727274	0.467062
cntnap4	-0.0946463	-0.520121	0.602982
coch	0.00282015	0.0166221	0.986738
col15a1	0.0740884	0.461599	0.644372
col18a1	0.410618	2.89783	0.00375925
col1a1	0.102192	0.671816	0.501704
col24a1	0.0142719	0.0825035	0.934247
col28a1	0.0842603	0.467166	0.640384
col2a1	0.0803168	0.454956	0.649143
col3a1	0.187819	1.07539	0.282207
col4a1	0.36533	2.51614	0.0118681
col4a4	-0.127204	-0.730499	0.46509
col5a1	0.0337855	0.19446	0.845817
col6a3	0.398604	2.92041	0.0034973
col9a1	-0.0371895	-0.250055	0.802546
col9a2	0.0705874	0.406079	0.684687
colec12	0.254982	1.93104	0.0534845
commd1	0.0862328	0.485063	0.627635
commd9	-0.116764	-0.672032	0.501567
comp	-0.0643272	-0.447397	0.65459
comt	0.0682434	0.436626	0.662385
copb2	-0.033203	-0.188077	0.850817
cope	0.15208	0.949241	0.342503
coq7	-0.115665	-0.662933	0.507377
coro1a	0.10649	0.686997	0.492088
coro6	-0.0590922	-0.331491	0.740275
cox5b	-0.0336291	-0.216866	0.828314
cox6b1	-0.106961	-0.6073	0.543655
cpa1	0.0516824	0.33817	0.735236
cpa2	-0.182006	-1.16576	0.243716
cpa4	0.11106	0.634949	0.525466
cpb1	0.0818069	0.537041	0.591242
cpb2	-0.0498905	-0.300439	0.763844
cpe	-0.159418	-1.0215	0.307021
cplx2	0.0649332	0.367732	0.713075
cpm	0.281013	2.10215	0.0355451
cpox	0.0937468	0.518659	0.604001
cpped1	0.120287	0.783344	0.433429
cpq	0.0156855	0.0905379	0.92786
cptp	-0.183467	-1.04074	0.298002
cpvl	0.0280117	0.180729	0.856581
cpxm1	-0.0387016	-0.246929	0.804964
cpxm2	0.20045	1.2094	0.226516
cr1	0.0611495	0.365359	0.714845
cr2	0.0076472	0.0507031	0.959562
cracr2a	0.0633041	0.402384	0.687404
cradd	0.0799349	0.509394	0.610478
creb3	-0.00663233	-0.0375006	0.970086
crebzf	-0.159209	-0.902587	0.36675
creg1	-0.00564394	-0.0376714	0.96995
creld1	0.207575	1.26453	0.206046
creld2	-0.0138416	-0.0917237	0.926918
crh	-0.227631	-1.48471	0.137626
crhbp	0.112859	0.794563	0.426872
crhr1	-0.269694	-1.72733	0.0841146
crim1	0.39751	2.69983	0.00693988
crip2	0.0881223	0.623844	0.532733
crisp2	0.186703	1.40979	0.158609
crisp3	0.0612406	0.362531	0.716957
crkl	-0.0322523	-0.210582	0.833214
crlf1	0.411683	2.84226	0.00448139
crnn	0.134422	0.889784	0.373587
crtac1	-0.135806	-0.942789	0.345793
crtam	-0.0496334	-0.322296	0.74723
crtap	0.0269677	0.149206	0.881392
crx	0.187361	1.2005	0.22995
crybb1	0.0796939	0.455301	0.648895
crybb2	0.0391224	0.227821	0.819787
crygd	-0.173349	-0.986128	0.324076
crym	0.0278251	0.155668	0.876295
cryzl1	0.127207	0.712235	0.476324
csde1	-0.129138	-0.733229	0.463423
csf1	0.160425	1.10826	0.267757
csf1r	0.22295	1.34889	0.177378
csf2	-0.192828	-1.11024	0.266902
csf2ra	0.258371	1.66001	0.09692
csf2rb	-0.0227128	-0.126348	0.899457
csf3	-0.0475758	-0.317038	0.751217
csf3r	-0.0951531	-0.532277	0.594537
csh1	-0.169956	-0.975759	0.32919
csnk1d	-0.163113	-0.899507	0.368388
csnk2a1	0.135434	0.774316	0.438748
cspg4	0.134686	0.828865	0.407186
cspg5	-0.0159831	-0.0895396	0.928654
csrp3	0.191558	1.10718	0.268223
cst1	0.0734918	0.412892	0.679689
cst3	0.320788	2.41354	0.0158023
cst5	0.10744	0.702239	0.482534
cst6	0.200793	1.3614	0.173393
cst7	0.242843	1.61541	0.106229
cstb	0.390805	2.62386	0.00869665
ctag1a_ctag1b	0.042867	0.246141	0.805574
ctbs	0.0211731	0.125314	0.900275
ctf1	-0.25397	-1.63634	0.101775
cthrc1	0.302323	2.01694	0.0437082
ctla4	-0.0384451	-0.217352	0.827935
ctnna1	0.074131	0.413041	0.679578
ctrb1	0.315515	2.03301	0.0420574
ctrc	0.0399961	0.264225	0.791607
ctrl	0.203061	1.17643	0.239428
ctsb	0.0303499	0.203622	0.838649
ctsc	0.338575	2.25867	0.0239086
ctsd	0.0517664	0.360619	0.718386
ctse	0.0881988	0.508347	0.611213
ctsf	-0.140106	-0.925307	0.354811
ctsh	0.343251	2.28983	0.0220359
ctsl	0.435249	2.95273	0.00315127
ctso	0.209767	1.43681	0.150777
ctss	0.166112	0.994844	0.319819
ctsv	-0.137477	-0.952389	0.340904
ctsz	-0.0747688	-0.515984	0.605868
cuzd1	-0.0969541	-0.532066	0.594683
cwc15	0.241562	1.39996	0.161533
cx3cl1	0.0518977	0.334138	0.738277
cxadr	0.209717	1.3704	0.170569
cxcl1	0.0675339	0.446028	0.655579
cxcl10	0.275062	1.9297	0.0536505
cxcl11	0.277244	1.79381	0.0728498
cxcl12	-0.144469	-0.939568	0.347444
cxcl13	0.126054	0.815482	0.4148
cxcl14	0.0812501	0.586577	0.557491
cxcl16	0.153876	1.06534	0.286729
cxcl17	0.156258	1.32209	0.186144
cxcl3	-0.240339	-1.57488	0.115291
cxcl5	-0.187113	-1.2629	0.206631
cxcl6	0.0499884	0.331118	0.740557
cxcl8	0.181349	1.19214	0.233211
cxcl9	0.142454	1.01509	0.310069
cyb5a	0.237387	1.34336	0.179163
cyb5r2	-0.0539977	-0.308143	0.757975
cyp24a1	0.0342094	0.193394	0.846651
cyth3	0.103989	0.589385	0.555606
cytl1	0.0624351	0.373857	0.708512
daam1	-0.0854388	-0.488721	0.625042
dab2	-0.196217	-1.26847	0.204635
dag1	0.0334295	0.221187	0.824948
dand5	-0.220868	-1.20914	0.226618
dapk2	-0.291587	-1.61008	0.107389
dapp1	-0.235748	-1.51543	0.129671
dars1	-0.00451565	-0.0286727	0.977126
dbh	0.30338	1.77433	0.0760159
dbi	0.0595985	0.382374	0.702186
dbn1	-0.269019	-1.48139	0.13851
dbnl	-0.0238848	-0.155967	0.87606
dcbld2	-0.00720651	-0.0486006	0.961238
dcc	-0.0755898	-0.422432	0.672712
dcdc2c	-0.0964751	-0.545579	0.585358
dclre1c	-0.0128589	-0.0727032	0.942043
dcn	0.0973704	0.672587	0.501214
dctd	-0.00967652	-0.0550337	0.956112
dctn1	0.0755495	0.487678	0.62578
dctn2	0.0112585	0.0721733	0.942464
dctn6	0.151157	0.947739	0.343267
dctpp1	0.318876	2.15262	0.0313538
dcun1d1	-0.268611	-1.49989	0.13365
dcun1d2	-0.0845249	-0.478523	0.63228
dcxr	0.239208	1.69375	0.0903197
dda1	-0.0491068	-0.277782	0.781181
ddah1	0.0104225	0.0692172	0.944817
ddc	-0.0819636	-0.546062	0.585026
ddhd2	0.180115	1.0286	0.303674
ddi2	0.293138	1.68706	0.0915994
ddr1	0.0726644	0.470318	0.63813
ddt	0.267899	1.58639	0.112658
ddx1	-0.0437625	-0.248181	0.803995
ddx25	-0.146589	-0.805562	0.4205
ddx39a	-0.175951	-0.963318	0.335394
ddx4	-0.629642	-3.4506	0.000559908
ddx53	0.180277	0.987208	0.323546
ddx58	0.178508	1.13781	0.255204
decr1	-0.162577	-1.0488	0.294277
defa1_defa1b	0.345795	2.27128	0.0231346
defb103a_defb103b	-0.151203	-0.834493	0.404008
defb104a_defb104b	0.00380812	0.0227114	0.981881
defb116	0.513946	2.86522	0.00416942
defb118	-0.00265138	-0.0147577	0.988226
defb4a_defb4b	-0.124456	-0.864408	0.387368
dennd2b	-0.0600478	-0.339612	0.734151
denr	0.0427227	0.234691	0.81445
dffa	0.160141	1.04495	0.296049
dgcr6	0.144762	0.809255	0.418373
dgka	-0.0082725	-0.0457296	0.963526
dgkz	0.0801892	0.514217	0.607103
dhodh	-0.0405562	-0.229376	0.818578
dhps	0.177986	1.03856	0.299013
dhrs4l2	-0.139397	-0.792256	0.428216
diablo	-0.113067	-0.738725	0.460078
dipk1c	0.10002	0.548231	0.583536
dipk2b	-0.433403	-2.62988	0.00854481
dkk1	-0.0182178	-0.117148	0.906743
dkk3	0.371989	2.57445	0.0100428
dkk4	0.0292345	0.192665	0.847222
dkkl1	0.00658541	0.043853	0.965022
dlg4	-0.17878	-1.01661	0.309344
dlgap5	0.301019	1.70258	0.0886537
dlk1	-0.0289074	-0.198521	0.842638
dll1	0.219335	1.47155	0.14115
dll4	0.187153	1.04872	0.294313
dmd	0.202608	1.14831	0.250847
dmp1	0.297673	1.77296	0.0762431
dnaja1	-0.206004	-1.16484	0.244091
dnaja2	0.0303217	0.198875	0.842361
dnaja4	0.14764	0.841331	0.400167
dnajb1	0.0837013	0.55104	0.581609
dnajb14	0.0162477	0.0926988	0.926143
dnajb2	0.303645	1.75151	0.0798657
dnajb6	0.0219361	0.125366	0.900234
dnajb8	0.0496447	0.318817	0.749867
dnajc21	-0.0835148	-0.47412	0.635417
dnajc6	0.194236	1.09844	0.272021
dnajc9	0.196496	1.12922	0.258812
dner	-0.152668	-1.08092	0.279737
dnlz	-0.147987	-0.825416	0.409141
dnm1	-0.235632	-1.34399	0.178959
dnm3	-0.103353	-0.596466	0.550868
dnmbp	-0.00431779	-0.0277371	0.977872
dnpep	0.315086	1.81858	0.0689826
dnph1	0.333289	2.19413	0.0282306
doc2b	-0.184482	-1.0103	0.312356
dock9	-0.0818765	-0.456147	0.648287
dok1	-0.0619305	-0.352402	0.724539
dok2	-0.0908841	-0.594411	0.55224
dpep1	-0.0203815	-0.13279	0.89436
dpep2	0.164105	1.06072	0.288825
dpp10	-0.0146445	-0.0983644	0.921643
dpp4	-0.203522	-1.3965	0.16257
dpp6	-0.0278079	-0.19213	0.847641
dpp7	-0.0123705	-0.0805596	0.935793
dpt	0.082165	0.632087	0.527333
dpy30	0.134596	0.907326	0.364239
draxin	0.0147387	0.0964345	0.923176
drg2	-0.0130549	-0.0840793	0.932994
dsc2	-0.0258185	-0.175132	0.860976
dscam	-0.0397328	-0.229148	0.818755
dsg2	-0.111832	-0.758745	0.448009
dsg3	-0.0579475	-0.39621	0.691952
dsg4	-0.0936861	-0.631241	0.527886
dtd1	-0.0200084	-0.113936	0.909289
dtnb	0.263319	1.63836	0.101353
dtx2	0.089398	0.492373	0.622459
dtx3	0.259811	1.84919	0.0644361
dtymk	0.188385	1.09503	0.27351
duox2	0.295632	1.89408	0.058221
dusp13	-0.272576	-1.61473	0.106377
dusp29	0.0795174	0.444951	0.656357
dusp3	-0.0804036	-0.502947	0.615004
dut	0.022751	0.130709	0.896006
dxo	0.00450524	0.0256744	0.979517
dync1h1	-0.160075	-0.919615	0.357779
dynlt1	0.166778	0.926461	0.354212
dynlt3	-0.16406	-0.947481	0.343399
ebag9	-0.0604149	-0.384911	0.700305
ebi3_il27	0.42557	2.8554	0.00430013
ece1	-0.0270458	-0.170354	0.864732
echdc3	-0.0275304	-0.161199	0.871938
echs1	-0.00473588	-0.0269447	0.978504
eci2	0.0625235	0.355173	0.722462
ecm1	0.136218	0.793216	0.427657
ecscr	-0.245302	-1.3663	0.171851
eda2r	0.304584	2.5573	0.0105518
edar	-0.223114	-1.43816	0.150395
eddm3b	0.00319794	0.028508	0.977257
edem2	-0.159905	-0.904375	0.365802
edf1	0.130726	0.742168	0.45799
edil3	-0.0888204	-0.617228	0.537087
edn1	0.615428	3.66685	0.00024587
ednrb	-0.159633	-0.874861	0.381655
eef1d	0.187535	1.07874	0.280709
efcab14	0.111487	0.674366	0.500083
efcab2	-0.157554	-0.908439	0.363652
efemp1	0.148354	1.09624	0.27298
efhd1	-0.0177659	-0.10844	0.913647
efna1	0.391078	2.63111	0.00851345
efna4	0.348751	2.39557	0.0165983
efnb2	-0.134164	-0.73768	0.460713
egf	0.00956335	0.0623061	0.950319
egfl7	0.229153	1.52122	0.128211
egflam	0.380406	2.18105	0.0291851
egfr	-0.260749	-1.79287	0.073
egln1	0.222567	1.49912	0.133848
ehbp1	0.0552184	0.316167	0.751877
ehd3	0.134336	0.752622	0.451681
eif1ax	-0.163329	-0.927456	0.353695
eif2ak2	0.0485723	0.277311	0.781543
eif2ak3	0.141955	0.806005	0.420245
eif2s2	0.019531	0.109056	0.913158
eif4b	0.0403698	0.258332	0.796152
eif4e	0.0315034	0.173836	0.861996
eif4ebp1	0.417922	2.76523	0.00569045
eif4g1	0.0319301	0.209403	0.834134
eif4g3	0.0104512	0.0594638	0.952583
eif5	-0.188454	-1.06688	0.286031
eif5a	0.0209451	0.134101	0.893323
elac1	-0.0757168	-0.431135	0.666372
elavl4	-0.00456724	-0.0254472	0.979698
eln	0.140243	1.09604	0.273066
eloa	0.225887	1.50595	0.132088
elob	0.0937092	0.532431	0.59443
enah	-0.027294	-0.179786	0.857321
endou	0.0433741	0.271782	0.785791
eng	0.215888	1.42853	0.153145
eno1	-0.136957	-0.868025	0.385385
eno2	-0.0122089	-0.0776463	0.93811
eno3	0.145711	0.910168	0.36274
enoph1	-0.0660247	-0.37999	0.703955
enox2	-0.0892925	-0.506466	0.612533
enpep	0.161089	0.91164	0.361964
enpp2	0.0855617	0.693246	0.488159
enpp5	-0.24762	-1.77644	0.0756662
enpp6	-0.100165	-0.612162	0.540434
enpp7	0.260504	1.74251	0.0814263
ensa	-0.0859453	-0.49466	0.620843
entpd2	0.0709638	0.455499	0.648752
entpd5	0.0365896	0.238174	0.811747
entpd6	0.0588116	0.38094	0.703249
entr1	0.0294963	0.169032	0.865772
ep300	-0.583006	-3.19405	0.00140399
epb41l5	0.289329	1.58501	0.112972
epcam	-0.0578448	-0.384174	0.700851
epgn	0.0315783	0.181625	0.855878
epha1	-0.126242	-0.926187	0.354354
epha10	0.416942	2.60308	0.00924196
epha2	0.227802	1.54981	0.121193
epha4	-0.116994	-0.66643	0.50514
ephb4	-0.0233054	-0.155765	0.876219
ephb6	0.0393942	0.253901	0.799573
ephx2	0.110199	0.709033	0.478307
epn1	-0.0435997	-0.250538	0.802172
epo	0.428372	2.81117	0.00493814
eppk1	0.117561	0.662935	0.507376
eps8l2	0.157386	1.07445	0.282626
erbb2	0.377719	2.70302	0.00687376
erbb3	-0.183591	-1.32058	0.186648
erbb4	0.0586568	0.389949	0.696576
erbin	-0.188711	-1.21719	0.223537
erc2	-0.063424	-0.347594	0.728147
ercc1	-0.158171	-0.894483	0.371069
ereg	0.146579	0.936294	0.349126
eri1	-0.12461	-0.727342	0.467021
ermap	0.267722	1.53569	0.124621
ern1	0.217991	1.29736	0.194516
erp29	-0.0672448	-0.383238	0.701545
erp44	-0.100732	-0.658214	0.510404
ervv_1	-0.0520718	-0.294742	0.768193
esam	-0.0328983	-0.221664	0.824576
esm1	0.257332	1.76721	0.0771986
espl1	-0.0442919	-0.250566	0.802151
esr1	-0.366213	-2.00743	0.0447101
esyt2	0.090842	0.519369	0.603506
evi2b	0.369874	2.09237	0.036412
evi5	-0.0358395	-0.197848	0.843165
evpl	-0.124186	-0.713223	0.475712
exosc10	0.121476	0.687401	0.491834
extl1	0.0733269	0.420869	0.673853
ezr	0.170497	1.14379	0.252717
f10	-0.280712	-1.69656	0.089788
f11	0.173296	1.05854	0.289817
f11r	-0.147925	-0.962991	0.335557
f12	0.10393	0.6134	0.539615
f13b	-0.0324696	-0.195443	0.845047
f2	-0.310021	-1.82364	0.0682141
f2r	-0.0567952	-0.371208	0.710484
f3	0.0597753	0.403132	0.686853
f7	-0.583215	-4.1081	3.99585e-05
f9	0.0331193	0.239815	0.810475
fabp1	0.345237	2.45277	0.0141795
fabp2	0.0711946	0.469481	0.638728
fabp3	0.421231	2.77439	0.00553298
fabp4	0.244941	2.19682	0.028038
fabp5	0.227913	1.4883	0.136679
fabp6	0.11421	0.740436	0.459039
fabp9	0.150904	0.995775	0.319364
fadd	0.0674227	0.439295	0.66045
fam13a	0.222433	1.27287	0.203071
fam171a2	0.00831496	0.0470432	0.962479
fam171b	0.11733	0.678682	0.497343
fam172a	0.0412225	0.231189	0.817169
fam20a	0.340211	2.14649	0.0318393
fam3b	0.177024	1.16581	0.243698
fam3c	0.0991014	0.686823	0.492198
fam3d	-0.143458	-0.826477	0.408538
fap	-0.17162	-1.158	0.246872
farsa	0.0659964	0.364201	0.71571
fas	0.0332348	0.242846	0.808125
faslg	0.101213	0.710119	0.477634
fbln2	-0.0243549	-0.148451	0.881988
fbn2	0.137572	0.753803	0.450972
fbp1	0.246781	1.67917	0.0931248
fcamr	0.435896	2.73737	0.00619582
fcar	0.134919	0.880988	0.378329
fcer1a	0.0229723	0.130338	0.8963
fcer2	0.0708791	0.471797	0.637074
fcgr2a	-0.112177	-0.749013	0.453853
fcgr2b	0.161782	1.04104	0.297865
fcgr3b	0.0693138	0.457106	0.647597
fcn1	0.385626	2.32681	0.01998
fcn2	-0.0793425	-0.53507	0.592604
fcrl1	-0.368027	-2.47233	0.0134272
fcrl2	-0.186223	-1.22499	0.220584
fcrl3	-0.31922	-2.06546	0.0388846
fcrl5	-0.0365903	-0.250825	0.80195
fcrl6	-0.354539	-2.31874	0.0204133
fcrlb	0.16294	1.06053	0.288907
fdx1	0.0531792	0.305258	0.760172
fdx2	-0.0449	-0.255599	0.798262
fen1	0.293546	1.88345	0.0596455
fes	0.0887784	0.565512	0.571728
fetub	0.0259547	0.178566	0.858279
fga	0.452626	2.83239	0.00462239
fgd3	-0.141472	-0.805601	0.420478
fgf12	-0.342322	-1.8792	0.0602246
fgf16	0.0647734	0.355632	0.722118
fgf19	0.0735882	0.484067	0.62834
fgf2	0.203526	1.31442	0.18871
fgf20	-0.229569	-1.2582	0.208325
fgf21	0.172268	1.19882	0.230606
fgf23	0.48463	3.2622	0.00110629
fgf3	-0.19157	-1.04873	0.294308
fgf5	0.0551597	0.386815	0.698895
fgf6	-0.148984	-0.815818	0.414609
fgf7	-0.0231017	-0.130709	0.896007
fgf9	0.130904	0.740968	0.458717
fgfbp1	-0.0239815	-0.182199	0.855428
fgfbp2	-0.126787	-0.740261	0.459146
fgfbp3	0.082392	0.497415	0.618899
fgfr2	0.137137	0.968782	0.332659
fgfr4	0.11286	0.651063	0.51501
fgl1	0.148155	0.931189	0.351761
fgr	0.268721	1.70613	0.0879906
fh	0.257265	1.43352	0.151717
fhip2a	-0.287174	-1.62383	0.104419
fhit	0.223743	1.4079	0.159166
fis1	-0.0297493	-0.195131	0.845292
fkbp14	0.0147249	0.0838243	0.933197
fkbp1b	-0.0882951	-0.567719	0.570229
fkbp4	0.148658	0.949259	0.342494
fkbp5	-0.0730574	-0.464169	0.642529
fkbp7	0.0326074	0.204096	0.838279
fkbpl	0.132756	0.760503	0.446959
fli1	-0.116794	-0.750268	0.453097
flrt2	0.255075	1.63864	0.101295
flt1	0.351436	2.28811	0.0221358
flt3	-0.0153113	-0.0987482	0.921339
flt3lg	0.157264	1.07926	0.280477
flt4	0.240085	1.58322	0.113379
fmnl1	0.356631	2.28622	0.0222456
fmr1	-0.34868	-2.2055	0.027424
fn1	0.238854	1.46521	0.142872
fndc1	0.0175809	0.104234	0.916984
fnta	0.22135	1.29276	0.196101
folh1	-0.110471	-0.608681	0.542739
folr1	0.00915247	0.0617399	0.95077
folr2	0.067469	0.459716	0.645722
folr3	-0.022214	-0.144923	0.884772
fos	0.219782	1.24406	0.213484
fosb	0.0337115	0.210663	0.833151
foxj3	-0.118548	-0.654525	0.512777
foxo1	-0.0898811	-0.579423	0.562307
foxo3	-0.0221942	-0.141175	0.887732
frmd4b	0.12462	0.708601	0.478576
frmd7	0.138172	0.757599	0.448696
frzb	0.0975417	0.652406	0.514143
fshb	-0.0290167	-0.24091	0.809626
fst	0.0111953	0.0761309	0.939315
fstl1	0.284707	1.62511	0.104148
fstl3	0.298632	2.26808	0.023329
ftcd	0.271586	1.70109	0.0889344
fuca1	0.014964	0.0994081	0.920815
fuom	0.215258	1.3415	0.179765
furin	0.334341	2.4367	0.0148256
fus	0.323537	2.08992	0.0366302
fut1	-0.0348597	-0.200754	0.840892
fut3_fut5	-0.0934714	-0.637509	0.523796
fut8	0.118202	0.754975	0.450268
fxn	-0.0638174	-0.411629	0.680613
fxyd5	-0.130334	-0.837955	0.40206
fyb1	-0.151149	-0.979685	0.327247
fzd10	0.0949519	0.519985	0.603077
fzd8	-0.225939	-1.2601	0.207641
gabarap	0.177335	1.02543	0.305164
gabarapl1	0.257074	1.47742	0.139571
gabra4	-0.0775539	-0.431903	0.665814
gad1	-0.0418903	-0.237044	0.812624
gad2	-0.25281	-1.38555	0.165893
gadd45b	0.282092	1.6201	0.105218
gadd45gip1	0.0440408	0.247241	0.804723
gage2a	-0.109598	-0.6201	0.535195
gal	0.00771349	0.0534047	0.95741
galnt10	0.191915	1.28817	0.197692
galnt2	0.181224	1.19803	0.23091
galnt3	0.34259	2.20571	0.027409
galnt5	0.291276	1.70942	0.0873802
galnt7	-0.203827	-1.32018	0.18678
gamt	-0.116988	-0.661967	0.507996
gapdh	0.191087	1.09996	0.271357
gart	0.186447	1.06277	0.287892
gas2	-0.0776503	-0.452603	0.650837
gas6	-0.0611413	-0.401758	0.687864
gask1a	0.315415	1.84166	0.0655318
gast	0.242924	1.44508	0.148443
gata3	-0.0619775	-0.350401	0.72604
gatd3	-0.0201978	-0.113603	0.909553
gba	0.272284	1.49773	0.13421
gbp1	0.127598	0.744013	0.456873
gbp2	-0.128481	-0.825439	0.409127
gbp4	-0.0417389	-0.261419	0.79377
gbp6	0.161188	0.911556	0.362008
gc	0.00448507	0.0260561	0.979213
gcc1	0.00358083	0.0204939	0.983649
gcg	0.0169848	0.110246	0.912214
gchfr	0.126235	0.765469	0.443997
gclm	0.0414783	0.235904	0.813509
gcnt1	0.182529	1.21485	0.22443
gdf15	0.25657	2.17179	0.0298766
gdf2	-0.197035	-1.41571	0.156866
gdnf	0.277698	1.81284	0.0698628
get3	0.161483	0.920809	0.357156
gfap	-0.0218415	-0.153173	0.878262
gfer	0.145554	0.946243	0.344029
gfod2	0.152176	0.963099	0.335503
gfra1	0.099755	0.713501	0.47554
gfra2	-0.191594	-1.23624	0.216374
gfra3	-0.204186	-1.35277	0.176134
gfral	-0.0279223	-0.16346	0.870157
gga1	0.150961	0.947942	0.343164
ggact	-0.116541	-0.663067	0.507291
ggct	-0.0259031	-0.147821	0.882485
ggh	0.177087	1.21576	0.224084
ggt1	0.246593	1.80601	0.0709231
ggt5	0.383851	2.50331	0.0123071
gh1	0.321796	2.28713	0.0221925
gh2	0.351688	2.23824	0.0252099
ghr	0.138103	0.881094	0.378272
ghrhr	-0.0436172	-0.272316	0.78538
ghrl	-0.0992135	-0.712135	0.476385
gid8	0.0184095	0.104095	0.917094
gigyf2	0.211631	1.21041	0.22613
gimap7	-0.141624	-0.818811	0.412899
gimap8	0.465643	2.67596	0.0074546
gip	-0.00161307	-0.00953277	0.992394
gipc2	0.467182	2.80246	0.00507385
gipc3	-0.0720923	-0.409747	0.681994
gipr	-0.242642	-1.3291	0.183823
git1	-0.0550718	-0.303955	0.761164
gja8	0.0731542	0.413726	0.679077
gkn1	0.156242	0.926255	0.354318
gla	0.285743	1.7638	0.0777735
glb1	0.174536	1.1582	0.246788
gli2	-0.519643	-2.85303	0.00433261
glo1	0.483282	3.16408	0.00155672
glod4	0.231547	1.51873	0.128837
glp1r	-0.430244	-2.39968	0.0164139
glrx	0.305477	2.00911	0.0445314
glrx5	0.0793948	0.45277	0.650716
glt8d2	-0.00357029	-0.0223067	0.982203
glyr1	0.238749	1.37994	0.167613
gm2a	0.115992	0.704447	0.481158
gmfg	-0.049905	-0.284069	0.776359
gmpr	0.290593	1.93294	0.0532494
gmpr2	0.0938765	0.537069	0.591223
gnas	-0.247746	-1.42341	0.154625
gne	0.0216544	0.137694	0.890483
gngt1	-0.252776	-1.38719	0.165391
gnly	0.222102	1.4565	0.145261
gnpda1	0.163277	0.916061	0.35964
gnpda2	0.181745	1.04369	0.296635
golga3	0.0235943	0.13446	0.893039
golm2	0.254425	1.72111	0.0852372
gopc	0.0381321	0.245782	0.805852
gorasp2	-0.149827	-0.855308	0.392386
got1	0.265272	1.5538	0.12024
gp1ba	-0.0747804	-0.491856	0.622823
gp1bb	0.00978552	0.0557862	0.955512
gp2	0.230765	1.52915	0.126234
gp5	-0.122172	-0.696276	0.48626
gp6	0.0376358	0.242012	0.808772
gpa33	0.061503	0.401735	0.687881
gpc1	-0.0310774	-0.205137	0.837466
gpc5	0.0507421	0.32965	0.741666
gpd1	0.219441	1.41799	0.156202
gpha2	-0.0855888	-0.502724	0.615161
gpi	-0.0274203	-0.159662	0.873148
gpihbp1	0.0145265	0.082613	0.93416
gpkow	0.326885	2.10319	0.0354542
gpnmb	0.18675	1.20837	0.22691
gpr101	-0.401194	-2.23572	0.0253759
gpr158	-0.167022	-0.979968	0.327108
gpr15l	-0.0685036	-0.415944	0.677453
gpr37	0.206414	1.39362	0.163438
gprc5c	0.251976	1.46863	0.141941
grap2	-0.121178	-0.789661	0.42973
grhpr	0.116483	0.671699	0.501779
grik2	-0.271197	-1.54065	0.12341
grin2b	-0.305081	-1.69964	0.0892067
grk5	0.0307479	0.197448	0.843478
grn	0.0265148	0.172959	0.862684
grp	0.139883	0.794883	0.426686
grpel1	0.0214878	0.141791	0.887245
grsf1	-0.0602564	-0.336479	0.736511
gsap	-0.027419	-0.173634	0.862154
gsn	-0.378403	-2.23605	0.0253538
gsr	0.279199	1.67774	0.0934058
gsta1	0.288646	2.10165	0.035589
gsta3	0.20325	1.40255	0.160757
gstm4	-0.107916	-0.611557	0.540835
gstp1	0.14978	0.923422	0.355792
gstt2b	0.20508	1.16508	0.243995
gtf2ird1	0.424522	2.4395	0.0147117
gtpbp2	0.00537625	0.0296558	0.976342
guca2a	0.261354	1.74958	0.0801974
gucy2c	0.29976	1.72552	0.0844406
guk1	-0.0747923	-0.42313	0.672203
gusb	0.168757	1.26158	0.207105
gys1	-0.196871	-1.26884	0.204504
gzma	0.0802326	0.539016	0.589879
gzmb	0.36006	2.37261	0.0176667
gzmh	0.21187	1.4151	0.157047
h2ap	0.165253	0.934423	0.350091
hadh	0.385201	2.17821	0.029396
hagh	0.226478	1.47286	0.140796
hao1	0.103861	0.715634	0.474221
hars1	-0.0616358	-0.39712	0.691281
havcr1	0.135767	1.00137	0.316652
havcr2	0.0335187	0.233529	0.815352
hbegf	0.0198951	0.128628	0.897653
hbq1	0.438388	2.86411	0.00418369
hbz	0.159321	0.90287	0.3666
hcg22	-0.287929	-1.6325	0.102581
hcls1	-0.0798686	-0.522613	0.601246
hdac8	-0.0841417	-0.461246	0.644624
hdac9	-0.282394	-1.57188	0.115986
hddc2	-0.0240992	-0.137824	0.890381
hdgf	0.140383	0.908751	0.363486
hdgfl2	-0.0360372	-0.208597	0.834764
hebp1	0.103133	0.660899	0.50868
heg1	0.06345	0.39458	0.693155
hepacam2	0.00824189	0.0473493	0.962235
heph	0.379132	2.25446	0.0241726
hexim1	0.0511188	0.331756	0.740075
hgf	0.484367	3.60257	0.000315402
hgfac	-0.156752	-0.924128	0.355425
hgs	0.0431663	0.275036	0.78329
hhex	0.106174	0.629109	0.529281
hif1a	0.178847	0.980197	0.326995
hip1	-0.0471329	-0.266583	0.789792
hip1r	0.222625	1.33466	0.181996
hjv	-0.097339	-0.582037	0.560545
hk2	-0.00808205	-0.0517215	0.958751
hla_a	0.0616032	0.351029	0.725569
hla_dra	-0.102407	-0.662487	0.507662
hla_e	0.183716	1.23456	0.217001
hmbs	0.313152	2.04715	0.0406489
hmcn2	0.0524641	0.303942	0.761174
hmgcl	-0.0869246	-0.486403	0.626684
hmgcs1	-0.0470025	-0.26575	0.790433
hmmr	0.0354531	0.200509	0.841084
hmox1	0.157376	1.05644	0.290773
hmox2	0.0749947	0.481591	0.630099
hnf1a	0.284902	1.56059	0.118628
hnmt	0.281145	1.96247	0.0497131
hnrnpk	-0.0137808	-0.0891729	0.928945
hnrnpul1	0.145117	0.849787	0.395448
hpcal1	-0.055912	-0.363426	0.716289
hpgds	-0.201069	-1.29248	0.196199
hpse	0.0463065	0.260938	0.794142
hras	-0.0278615	-0.160177	0.872742
hrc	0.694239	3.92696	8.61689e-05
hrg	-0.00412847	-0.0243112	0.980605
hs1bp3	0.0646128	0.363567	0.716183
hs3st3b1	0.0679003	0.441772	0.658656
hs6st1	0.0592115	0.39117	0.695673
hs6st2	-0.230286	-1.33858	0.180717
hsbp1	-0.109702	-0.613527	0.539531
hsd11b1	-0.202796	-1.38028	0.167508
hsd17b14	0.240079	1.37473	0.169224
hsd17b3	0.0744625	0.422048	0.672992
hsdl2	-0.168346	-0.965183	0.334459
hsp90b1	-0.0288579	-0.177968	0.858749
hspa1a	0.147895	0.973523	0.330298
hspa2	0.150395	0.885503	0.375891
hspb1	-0.00831363	-0.0529792	0.957749
hspb6	0.368841	2.85658	0.00428419
hspg2	0.316047	2.30126	0.0213811
htr1a	-0.353364	-1.97081	0.0487523
htr1b	-0.298149	-1.66083	0.0967553
htra2	-0.121466	-0.774829	0.438444
hyal1	-0.0359638	-0.236595	0.812972
hyou1	-0.187551	-1.24982	0.211373
ica1	-0.0291906	-0.187959	0.85091
icam1	0.207279	1.43838	0.150332
icam2	0.142339	0.928926	0.352932
icam3	-0.173516	-1.13817	0.255057
icam4	-0.169697	-1.10005	0.271318
icam5	0.244966	1.68807	0.0914052
icoslg	-0.0964303	-0.626499	0.530991
id4	0.0753874	0.433372	0.664747
idi2	0.253076	1.63433	0.102196
ido1	0.0321079	0.185556	0.852794
ids	-0.156085	-1.03253	0.301828
idua	0.00968142	0.0634828	0.949382
ifi30	0.397506	2.43667	0.0148274
ifit1	0.140074	0.804511	0.421107
ifit3	-0.0898599	-0.516897	0.605231
ifnar1	-0.117303	-0.674963	0.499703
ifng	-0.108404	-0.701865	0.482767
ifngr1	0.0746948	0.498241	0.618316
ifngr2	-0.15017	-0.976227	0.328957
ifnl1	-0.0313947	-0.197527	0.843416
ifnl2	-0.308778	-1.72012	0.0854178
ifnlr1	-0.153539	-1.04057	0.29808
ifnw1	-0.347529	-1.96579	0.0493303
ift20	-0.16563	-0.910859	0.362375
igbp1	0.229605	1.31593	0.188206
igdcc3	-0.276019	-1.53637	0.124456
igdcc4	-0.244223	-1.49699	0.134403
igf1r	0.395777	2.65808	0.0078613
igf2bp3	0.0699352	0.396207	0.691954
igf2r	-0.073407	-0.49671	0.619396
igfbp1	-0.163069	-1.18134	0.237475
igfbp2	-0.0535189	-0.405042	0.685448
igfbp3	0.257093	1.78508	0.0742554
igfbp4	0.342824	2.51077	0.01205
igfbp6	0.168043	1.30439	0.192105
igfbp7	0.401925	2.82222	0.00477116
igfbpl1	0.368953	2.6178	0.00885257
igfl4	-0.0455136	-0.249393	0.803058
ighmbp2	0.110761	0.627991	0.530013
iglc2	0.0667334	0.395924	0.692163
iglon5	-0.187793	-1.06189	0.288294
igsf21	-0.0788462	-0.464643	0.64219
igsf3	0.18152	1.28515	0.198746
igsf8	0.13105	0.883981	0.376711
igsf9	0.322533	2.14554	0.0319158
ikbkg	0.00913555	0.0589353	0.953004
ikzf2	-0.12963	-0.822313	0.410903
il10	0.0106731	0.0685373	0.945358
il10ra	-0.118891	-0.763173	0.445364
il10rb	0.0584765	0.406549	0.684341
il11	-0.246727	-1.58155	0.113759
il12a_il12b	-0.0899679	-0.615379	0.538308
il12b	-0.0301187	-0.209396	0.83414
il12rb1	0.0756844	0.495076	0.620549
il12rb2	-0.338275	-1.86963	0.0615426
il13	-0.00249632	-0.0159817	0.987249
il13ra1	0.00197934	0.0132376	0.989438
il13ra2	-0.206326	-1.14853	0.250756
il15	0.136631	0.891473	0.37268
il15ra	0.183017	1.21121	0.225822
il16	0.0849493	0.590065	0.55515
il17a	-0.175772	-1.11505	0.264834
il17c	0.192225	1.26904	0.204432
il17d	0.115004	0.819873	0.412293
il17f	-0.126142	-0.808165	0.419
il17ra	0.0680792	0.437841	0.661504
il17rb	-0.120277	-0.80466	0.42102
il18	-0.0380053	-0.26007	0.794811
il18bp	0.0979035	0.68122	0.495736
il18r1	0.201998	1.42353	0.154588
il18rap	0.0385272	0.244073	0.807175
il19	0.271487	1.7823	0.0747075
il1a	0.372723	2.38573	0.017049
il1b	0.116072	0.747531	0.454747
il1r1	0.0537737	0.348355	0.727575
il1r2	-0.120294	-0.810181	0.41784
il1rap	-0.188585	-1.28113	0.200156
il1rl1	0.31055	2.19685	0.0280357
il1rl2	-0.0412175	-0.279286	0.780027
il1rn	0.308937	2.33545	0.0195241
il2	-0.115917	-0.74191	0.458145
il20	0.130111	0.83528	0.403564
il20ra	0.0744184	0.476362	0.633819
il20rb	-0.437594	-2.3973	0.0165208
il21r	-0.190648	-1.04413	0.296432
il22	-0.162435	-0.990617	0.321879
il22ra1	-0.0784402	-0.506932	0.612205
il24	0.0898943	0.575405	0.56502
il25	0.3678	2.07953	0.0375755
il2ra	0.130413	0.866896	0.386003
il2rb	-0.0666512	-0.428295	0.668438
il2rg	0.00192666	0.0111423	0.99111
il3	0.294013	1.66221	0.0964775
il31	-0.282601	-1.54892	0.121409
il31ra	-0.218651	-1.22195	0.221735
il32	-0.179535	-1.19836	0.230781
il33	0.231034	1.48103	0.138604
il34	0.0216881	0.13587	0.891925
il36a	-0.16552	-0.906766	0.364536
il36g	-0.0475478	-0.265001	0.79101
il3ra	0.0168628	0.112653	0.910306
il4	0.117513	0.752184	0.451944
il4r	0.078056	0.515009	0.606549
il5	-0.00111402	-0.0071608	0.994287
il5ra	-0.03346	-0.22119	0.824945
il6	0.118859	0.855359	0.392357
il6r	-0.168668	-1.12163	0.262026
il6st	0.208432	1.39184	0.163977
il7	-0.0112982	-0.0730158	0.941794
il7r	0.110019	0.73344	0.463294
il9	-0.123875	-0.711354	0.476869
ilkap	0.118349	0.744072	0.456836
immt	0.277594	1.68739	0.0915356
impa1	-0.0512727	-0.325339	0.744926
impact	0.224569	1.2874	0.197962
impg1	-0.169838	-0.946138	0.344084
ing1	0.0256282	0.161075	0.872035
inhbb	0.0704915	0.427101	0.669308
inhbc	0.0319878	0.231114	0.817227
inpp1	-0.140684	-0.910858	0.362375
inpp5d	0.246628	1.40907	0.158823
inpp5j	0.432439	2.49334	0.0126588
inppl1	-0.130021	-0.839172	0.401377
insl3	-0.0335933	-0.30612	0.759515
insl4	0.488164	2.83593	0.00457142
insl5	0.0863334	0.521913	0.601733
insr	-0.186559	-1.02929	0.30335
ipcef1	0.0212664	0.137048	0.890993
iqgap2	0.0716327	0.464358	0.642393
irag2	0.0479057	0.307713	0.758302
irak1	0.0359156	0.232201	0.816383
irak4	-0.0429747	-0.276965	0.781808
islr2	0.087068	0.539885	0.589279
ism1	-0.0872917	-0.590873	0.554609
ism2	0.102827	0.581295	0.561045
ist1	-0.108506	-0.620103	0.535193
itga11	-0.41949	-2.81013	0.00495412
itga2	0.0786022	0.468399	0.639502
itga5	0.0353042	0.247348	0.80464
itga6	0.0447617	0.288045	0.773313
itgal	-0.205675	-1.15353	0.2487
itgam	-0.262888	-1.74731	0.0805908
itgav	-0.23861	-1.658	0.0973247
itgax	-0.169859	-0.975586	0.329275
itgb1	0.0187217	0.128275	0.897932
itgb1bp1	0.120058	0.759626	0.447482
itgb1bp2	-0.0368409	-0.236825	0.812793
itgb2	-0.160484	-1.08941	0.27598
itgb5	-0.112996	-0.73661	0.461363
itgb6	0.254747	1.76027	0.0783691
itgb7	-0.135319	-0.876936	0.380526
itgbl1	0.332208	2.02559	0.0428131
itih1	-0.0952171	-0.548336	0.583464
itih3	-0.0658967	-0.463923	0.642705
itih4	0.130621	0.81138	0.417152
itih5	0.369396	2.12296	0.0337629
itm2a	0.252352	1.62358	0.104472
itpa	0.060878	0.348038	0.727813
itpr1	0.054338	0.306237	0.759426
itprip	-0.124099	-0.694825	0.487169
ivd	0.0926795	0.57849	0.562936
izumo1	-0.00826054	-0.0474505	0.962154
jam2	-0.0347519	-0.233038	0.815733
jam3	-0.139872	-0.7974	0.425223
jchain	0.179555	1.16347	0.244644
jmjd1c	0.0567177	0.320827	0.748343
jpt2	-0.0253311	-0.144113	0.885412
jun	0.304172	1.96191	0.0497783
kazald1	0.0474328	0.312074	0.754986
kazn	0.0538535	0.307472	0.758486
kcnc4	-0.118187	-0.65833	0.51033
kcnh2	-0.119105	-0.652815	0.513879
kcnip4	0.0588586	0.368021	0.712859
kctd5	0.364132	2.12806	0.0333385
kdm3a	-0.259499	-1.4269	0.153617
kdr	-0.117358	-0.775434	0.438087
kel	0.224562	1.46302	0.143469
khdc3l	-0.141212	-0.79849	0.424591
khk	0.165897	0.97533	0.329403
kiaa0319	-0.0908059	-0.53604	0.591934
kiaa1549	-0.147378	-0.846197	0.397448
kiaa1549l	-0.128281	-0.737944	0.460553
kiaa2013	-0.0542314	-0.311845	0.75516
kif1c	0.375658	2.17879	0.0293533
kif20b	-0.0670948	-0.373481	0.708792
kif22	0.0930872	0.533287	0.593838
kifbp	-0.172465	-1.11162	0.266308
kir2dl2	-0.0716353	-0.418964	0.675245
kir2dl3	-0.0013874	-0.00895347	0.992856
kir2ds4	0.0617217	0.349999	0.726341
kir3dl1	0.0133245	0.0844561	0.932694
kir3dl2	0.0504697	0.285414	0.775328
kirrel1	-0.176187	-0.980835	0.32668
kirrel2	0.0442764	0.284325	0.776162
kit	-0.285581	-1.97393	0.0483956
kitlg	-0.280274	-1.87074	0.0613879
klb	-0.398206	-2.52815	0.0114697
klf4	0.321445	1.83448	0.0665908
klhl41	0.246012	1.43777	0.150508
klk1	0.183882	1.16149	0.24545
klk10	0.339287	2.19986	0.0278214
klk11	0.280651	1.81237	0.069935
klk12	0.135555	0.865612	0.386708
klk13	0.054717	0.364816	0.71525
klk14	0.212502	1.41784	0.156243
klk15	0.170362	0.989389	0.322479
klk3	-0.0712353	-0.650617	0.515297
klk4	0.216319	1.53384	0.125075
klk6	0.0662013	0.429436	0.667608
klk7	0.238669	1.38732	0.165353
klk8	-0.0613892	-0.396327	0.691866
klkb1	0.126974	0.791207	0.428828
klrb1	-0.00955517	-0.0652318	0.94799
klrc1	-0.104763	-0.58359	0.5595
klrd1	-0.120117	-0.819128	0.412717
klrf1	-0.213841	-1.23297	0.217595
klrk1	-0.377879	-2.15231	0.0313788
krt14	0.0742571	0.458344	0.646708
krt17	0.423466	2.39445	0.01665
krt18	0.189312	1.3741	0.169417
krt19	0.0120183	0.0801669	0.936105
krt5	-0.118328	-0.785479	0.432177
krt6c	-0.163862	-0.934797	0.349898
krt8	-0.12771	-0.724744	0.468614
kyat1	0.213018	1.39652	0.162563
kynu	0.269444	1.88672	0.0592043
l1cam	-0.174195	-1.14709	0.25135
l3hypdh	-0.014052	-0.0801652	0.936106
lacrt	0.0925431	0.546531	0.584704
lactb2	0.0310873	0.202993	0.839141
lag3	0.032089	0.215417	0.829443
lair1	0.212001	1.53795	0.124066
lair2	0.0393316	0.252991	0.800276
lama1	-0.0604453	-0.342583	0.731914
lama4	0.118096	0.781173	0.434704
lamb1	0.0974552	0.553158	0.580159
lamp1	0.00356982	0.0202174	0.98387
lamp2	0.146353	0.981005	0.326596
lamp3	-0.0249442	-0.183538	0.854376
lamtor5	0.333421	1.91968	0.0549048
lap3	0.270182	1.74942	0.0802256
larp1	0.102934	0.594455	0.552211
lat	-0.0920361	-0.601337	0.547619
lat2	-0.107501	-0.698203	0.485054
lats1	-0.129711	-0.722033	0.470279
layn	0.113803	0.786432	0.431618
lbp	0.155741	1.04702	0.295094
lbr	0.0247269	0.160708	0.872324
lcat	0.0296177	0.19349	0.846576
lcn15	0.141269	0.816509	0.414214
lcn2	0.380963	2.60647	0.00915094
lcp1	-0.0639683	-0.372766	0.709325
ldlr	-0.0944382	-0.71227	0.476301
ldlrap1	-0.156275	-0.894201	0.37122
lect2	0.064633	0.43181	0.665882
lefty2	0.0745897	0.51608	0.605801
leg1	0.267374	1.53702	0.124296
lelp1	-0.201035	-1.11886	0.263205
leo1	0.0666396	0.379542	0.704287
lep	0.125666	1.48235	0.138253
lepr	0.1383	0.957862	0.338137
letm1	-0.0159695	-0.0914597	0.927128
lgals1	0.20177	1.44323	0.148961
lgals3	0.15139	1.02799	0.303961
lgals3bp	0.0567023	0.348073	0.727787
lgals4	0.288566	2.03856	0.0414994
lgals7_lgals7b	0.207436	1.41752	0.156338
lgals8	-0.100721	-0.642984	0.520237
lgals9	0.258601	1.9322	0.0533404
lgmn	0.00536041	0.0356766	0.97154
lhb	0.154019	1.04866	0.294342
lhpp	0.371247	2.46694	0.0136308
lif	0.183073	1.14925	0.25046
lifr	0.231059	1.50724	0.131756
lilra2	0.282047	1.91681	0.0552678
lilra3	0.22716	1.30817	0.190825
lilra4	-0.0554525	-0.314403	0.753217
lilra5	0.282381	1.96954	0.0488969
lilra6	0.0605496	0.345954	0.729379
lilrb1	0.195518	1.32375	0.185594
lilrb2	0.391918	2.59928	0.00934487
lilrb4	0.0679193	0.473126	0.636125
lilrb5	-0.148488	-0.973731	0.330195
lipf	0.19877	1.14412	0.25258
lmnb1	0.33093	1.90697	0.056532
lmnb2	0.263917	1.62961	0.103191
lmod1	0.198598	1.25951	0.207854
lmod2	0.168731	0.940058	0.347193
lonp1	0.192874	1.08562	0.277654
lpa	-0.107644	-0.625328	0.531759
lpcat2	0.281089	1.83222	0.0669242
lpl	-0.259858	-1.96515	0.0494027
lpo	0.0882919	0.570776	0.568155
lpp	-0.00835407	-0.0475347	0.962087
lrch4	0.0244722	0.141638	0.887366
lrfn2	0.0283232	0.155564	0.876377
lrg1	0.0983171	0.599381	0.548922
lrig1	0.0500714	0.327545	0.743257
lrig3	-0.193028	-1.08687	0.277103
lrp1	-0.144698	-0.975291	0.329421
lrp11	0.207438	1.40953	0.158684
lrp2	0.0602514	0.329903	0.741475
lrp2bp	-0.128673	-0.705396	0.480568
lrpap1	-0.0323263	-0.212755	0.831519
lrrc25	0.287065	1.92133	0.0546958
lrrc37a2	0.10883	0.623317	0.53308
lrrc38	0.31649	1.79182	0.0731699
lrrc59	-0.0986077	-0.56217	0.574003
lrrfip1	0.0739037	0.427806	0.668794
lrrn1	-0.301902	-2.00851	0.0445946
lrtm1	0.183944	1.00795	0.313486
lrtm2	-0.112986	-0.690143	0.490108
lsm1	-0.0657981	-0.416339	0.677164
lsm8	0.100823	0.581984	0.560581
lsp1	0.33461	2.242	0.0249662
lta	-0.138764	-0.917573	0.358847
lta4h	-0.0150157	-0.100005	0.920341
ltb	-0.0830157	-0.483732	0.628579
ltbp2	0.551007	4.31048	1.63223e-05
ltbp3	0.174776	1.18356	0.236594
ltbr	0.187744	1.27551	0.202135
lto1	-0.171251	-1.0965	0.272865
luzp2	-0.109802	-0.649642	0.515927
lxn	0.383034	2.44132	0.0146374
ly6d	0.0651002	0.436978	0.662129
ly75	0.0495877	0.323772	0.746112
ly9	-0.159983	-1.05309	0.292306
ly96	0.384109	2.51486	0.0119113
lyar	-0.00743707	-0.0471479	0.962396
lyn	-0.175692	-1.13527	0.256268
lypd1	0.223371	1.39612	0.162685
lypd3	0.0510873	0.328766	0.742334
lypd8	0.0369981	0.237047	0.812622
lypla2	0.0896825	0.499471	0.61745
lysmd3	0.0930268	0.511729	0.608844
lyve1	-0.234687	-1.38501	0.166055
lyzl2	0.292275	1.83301	0.0668082
lztfl1	-0.0190739	-0.108968	0.913228
m6pr	0.0807939	0.45046	0.652381
mad1l1	0.25051	1.70641	0.0879375
maea	0.0539853	0.341842	0.732471
mag	-0.0113965	-0.0624241	0.950225
magea3	0.0184341	0.10582	0.915726
maged1	-0.130182	-0.824656	0.409571
mamdc2	0.558824	3.27947	0.0010409
mamdc4	-0.00102035	-0.0061152	0.995121
man1a2	0.10111	0.607721	0.543376
man2b2	0.108394	0.635006	0.525428
maneal	0.141782	0.802336	0.422363
manf	-0.132632	-0.86427	0.387444
mansc1	-0.13448	-0.863549	0.38784
mansc4	0.0865534	0.501053	0.616336
map1lc3a	-0.198196	-1.1034	0.269862
map1lc3b2	0.0672488	0.380614	0.703492
map2	-0.0677968	-0.387184	0.698622
map2k1	-0.0209021	-0.119425	0.904939
map2k6	0.0610588	0.393022	0.694305
map3k5	-0.062893	-0.399413	0.68959
map4k5	-0.104748	-0.666991	0.504781
mapk13	0.316813	1.79704	0.0723369
mapk9	0.26701	1.74499	0.0809931
mapkapk2	-0.00141266	-0.00817463	0.993478
mapre3	-0.0879764	-0.49993	0.617127
mapt	-0.036737	-0.229372	0.818581
marco	0.200088	1.36571	0.172038
mars1	0.0214866	0.122612	0.902415
masp1	0.0469615	0.305798	0.75976
matn2	0.408068	2.75641	0.00584618
matn3	0.381591	2.50358	0.0122977
mavs	-0.0863294	-0.549359	0.582762
max	-0.213432	-1.34523	0.178559
mb	0.239496	1.83294	0.0668181
mbl2	-0.293687	-1.70983	0.0873055
mcam	0.114719	0.792487	0.428081
mcee	0.0207148	0.117177	0.90672
mcemp1	0.00836997	0.0463149	0.963059
mcfd2	0.0215959	0.14086	0.887981
mcts1	-0.0515542	-0.293808	0.768906
mdga1	-0.299317	-1.97017	0.0488248
mdh1	0.232302	1.337	0.181231
mdk	0.0363664	0.236649	0.81293
mdm1	-0.0643961	-0.353134	0.72399
mecr	0.0504788	0.283323	0.776931
med18	-0.0578742	-0.368408	0.712571
med21	-0.12789	-0.723478	0.46939
megf10	0.12177	0.819235	0.412657
megf11	0.116485	0.662143	0.507883
megf9	-0.0542947	-0.369633	0.711657
meltf	0.0386927	0.223742	0.822959
ment	-0.19983	-1.2255	0.220395
mep1a	0.193319	1.14187	0.253513
mep1b	-0.00115333	-0.00772026	0.99384
mepe	0.0758547	0.528178	0.597378
mertk	0.265666	1.81813	0.0690508
mesd	-0.154569	-0.995485	0.319505
met	-0.222857	-1.51125	0.130731
metap1	0.161323	1.00735	0.313774
metap1d	-0.0976106	-0.62907	0.529306
metap2	0.0160263	0.103872	0.917272
mfap3	-0.0949954	-0.608133	0.543102
mfap3l	0.277838	1.52313	0.127733
mfap4	0.409277	2.43554	0.0148738
mfap5	0.165953	1.18875	0.234544
mfge8	0.0560241	0.373181	0.709015
mgll	-0.117392	-0.765351	0.444066
mgmt	-0.0757141	-0.48687	0.626353
mia	0.402827	2.60771	0.00911775
micall2	0.189117	1.0409	0.29793
micb_mica	0.12183	0.796421	0.425792
mif	0.102105	0.650715	0.515233
milr1	0.108786	0.712206	0.476341
mindy1	0.0350491	0.202099	0.83984
mink1	-0.0282094	-0.161112	0.872006
mitd1	-0.0715226	-0.455415	0.648813
mki67	-0.306483	-1.68065	0.0928383
mllt1	0.117686	0.665524	0.505719
mln	0.00620707	0.0434771	0.965321
mme	0.18369	1.26154	0.207119
mmp1	0.192045	1.24597	0.212783
mmp10	-0.0375743	-0.250917	0.801879
mmp12	0.159744	1.14141	0.253706
mmp13	0.203667	1.29154	0.196524
mmp15	-0.057523	-0.325423	0.744863
mmp3	0.0964074	0.793381	0.42756
mmp7	0.134063	0.907388	0.364206
mmp8	0.230329	1.49691	0.134423
mmp9	0.160522	1.06874	0.285194
mmut	-0.0757762	-0.42881	0.668064
mn1	0.257045	1.40828	0.159055
mnat1	-0.00595305	-0.0342455	0.972682
mnda	0.2939	1.92888	0.0537516
mocs2	0.130897	0.751663	0.452258
mog	-0.0908639	-0.624199	0.5325
morc3	-0.316053	-1.78704	0.0739376
morf4l1	-0.0995386	-0.571802	0.567459
morf4l2	-0.158633	-0.898522	0.368913
morn4	-0.0130929	-0.0740261	0.94099
mphosph8	-0.0610719	-0.394232	0.693411
mpi	-0.0650745	-0.421534	0.673367
mpig6b	0.0116549	0.0758144	0.939567
mpo	0.318672	2.0984	0.0358746
mprip	-0.0655779	-0.382515	0.702081
mrc1	0.198441	1.24852	0.211849
mri1	0.169981	0.942725	0.345827
mrpl24	0.0527896	0.29902	0.764926
mrpl28	0.371367	2.09978	0.0357541
mrpl46	0.175996	1.09966	0.271486
mrpl52	0.116903	0.661128	0.508534
mrpl58	-0.195966	-1.11278	0.265807
mrps16	-0.373296	-2.05029	0.0403424
msln	0.0589396	0.412054	0.680302
mslnl	-0.0480678	-0.263585	0.792101
msmb	-0.240678	-1.71841	0.0857289
msr1	0.224174	1.58018	0.114073
msra	-0.131452	-0.839245	0.401336
mst1	0.272875	1.58673	0.112581
mstn	0.244188	1.74856	0.0803743
mtdh	-0.167276	-0.929771	0.352495
mthfd2	-0.248183	-1.40663	0.159543
mthfsd	0.0292544	0.170118	0.864918
mtif3	-0.0921875	-0.525196	0.59945
mtpn	0.297764	1.90862	0.0563175
mtr	-0.0136259	-0.0771042	0.938541
mtss1	0.184736	1.05231	0.292664
mtss2	-0.0167283	-0.0970558	0.922683
mtus1	0.340173	2.02314	0.0430656
muc13	-0.0315495	-0.203504	0.838742
muc16	0.209384	1.34735	0.177873
muc2	0.181161	1.03289	0.301661
mucl3	0.0282291	0.159803	0.873037
mvk	0.0679245	0.457227	0.64751
mxra8	-0.334121	-2.15331	0.0313001
mybpc1	0.326254	2.02503	0.0428711
mybpc2	0.321502	1.89492	0.0581108
mycbp2	0.214242	1.21832	0.22311
mydgf	-0.0679943	-0.389815	0.696675
myh4	0.0834752	0.472161	0.636815
myh7b	-0.160344	-0.907468	0.364165
myh9	-0.104114	-0.598195	0.549713
myl1	-0.020096	-0.11559	0.907978
myl3	0.30174	1.82983	0.0672835
myl4	0.215338	1.23151	0.218138
myl6b	0.0524142	0.287628	0.773633
mylpf	0.492627	2.84482	0.00444582
myo6	-0.26907	-1.52182	0.128062
myo9b	0.167589	1.07786	0.281101
myoc	0.123417	0.82746	0.40798
myom1	0.00432578	0.0241171	0.980759
myom2	0.392309	2.27716	0.0227817
myom3	0.235208	1.43618	0.150959
mzb1	0.114959	0.782337	0.434021
mzt1	0.111594	0.709161	0.478228
naa10	0.0627172	0.355554	0.722176
naa80	0.0499942	0.278554	0.780589
naaa	0.0306929	0.196214	0.844443
nacc1	0.0392032	0.228699	0.819104
nadk	0.338819	2.28639	0.0222361
naga	-0.183556	-1.01442	0.31039
nagk	0.176393	1.00922	0.312874
nagpa	0.0282599	0.168773	0.865976
nampt	0.233719	1.49117	0.135923
nap1l4	0.130612	0.742856	0.457573
naprt	0.0273187	0.157445	0.874895
nars1	-0.0425012	-0.242251	0.808587
nbl1	0.193505	1.28132	0.200086
nbn	0.379883	2.48658	0.0129012
ncam1	0.237532	1.67126	0.0946776
ncam2	0.0813719	0.547199	0.584244
ncan	-0.0132222	-0.0958286	0.923657
ncf2	0.291679	1.90009	0.0574267
nck2	-0.115532	-0.754331	0.450654
ncln	-0.0492119	-0.315242	0.752579
ncr1	0.0313414	0.208925	0.834508
ncr3lg1	-0.144939	-0.880747	0.37846
ncs1	0.27061	1.94912	0.0512866
ndrg1	0.199644	1.25085	0.210995
ndst1	0.17221	0.989535	0.322407
ndufa5	-0.215456	-1.18898	0.234455
ndufb7	-0.135402	-0.772057	0.440085
ndufs6	0.111579	0.71585	0.474088
neb	0.177288	1.01231	0.311397
necap2	-0.0978965	-0.557978	0.576862
nectin1	0.0857415	0.47059	0.637936
nectin2	0.111359	0.754722	0.45042
nectin4	0.0493356	0.32024	0.748788
nedd4l	0.114175	0.630207	0.528563
nedd9	-0.389582	-2.14413	0.0320288
nefl	-0.0258129	-0.19204	0.847712
nek7	0.203665	1.17353	0.240589
nell1	0.0310352	0.198269	0.842835
nell2	-0.19824	-1.34089	0.179963
nenf	-0.367034	-2.11472	0.0344599
neo1	0.120306	0.692204	0.488813
nexn	0.00254569	0.0147136	0.988261
nfasc	0.131402	0.926174	0.35436
nfat5	0.189708	1.04329	0.296822
nfatc1	-0.0311354	-0.201956	0.839952
nfatc3	0.179508	1.16859	0.242576
nfe2	0.195857	1.10051	0.271115
nfic	-0.217626	-1.23456	0.217
nfkb1	0.0475736	0.271915	0.785689
nfkb2	0.010294	0.0591143	0.952861
nfkbie	0.0378546	0.243098	0.807931
nfu1	-0.119383	-0.67919	0.497021
nfx1	0.0743015	0.424502	0.671202
nfya	0.0861956	0.491571	0.623025
ngf	-0.120246	-0.7608	0.44678
ngfr	-0.176483	-1.00093	0.316866
ngrn	0.0754129	0.434622	0.663839
nhlrc3	0.17861	1.08753	0.27681
nid1	0.216802	1.45437	0.145852
nid2	0.16745	1.08476	0.278034
ninj1	0.329955	2.12063	0.0339586
nit1	0.173191	0.978242	0.327961
nit2	-0.0203929	-0.117639	0.906355
nlgn1	-0.11969	-0.655892	0.511898
nlgn2	-0.268774	-1.49736	0.134309
nme1	-0.415717	-2.28094	0.0225572
nme3	0.146082	0.958607	0.337762
nmi	0.0121154	0.0700171	0.94418
nmnat1	0.160994	1.0478	0.294737
nmrk2	0.00340733	0.0193072	0.984596
nmt1	-0.148226	-0.840743	0.400497
nomo1	0.0742287	0.51389	0.607331
nop56	0.0144576	0.0818826	0.93474
nos1	0.464525	3.1271	0.00176647
nos2	-0.102689	-0.583599	0.559494
nos3	0.179311	1.19266	0.233007
notch1	-0.052849	-0.351218	0.725426
notch2	-0.0936581	-0.559432	0.57587
notch3	0.322346	2.27384	0.0229801
npc2	0.191984	1.22796	0.219469
npdc1	0.235145	1.64653	0.0996604
nphs1	0.0393365	0.217651	0.827702
nphs2	-0.125968	-0.689781	0.490336
npl	0.430544	2.83527	0.00458096
npm1	0.159119	0.515551	0.606177
nppb	1.20103	8.05145	8.37263e-16
nppc	0.369201	2.75493	0.00587263
npr1	-0.123424	-0.701272	0.483137
nptn	0.0468173	0.298966	0.764967
nptx1	0.0407052	0.274502	0.7837
nptx2	0.194427	1.31122	0.189789
nptxr	0.136369	0.922378	0.356336
npy	-0.0576806	-0.392087	0.694996
nrcam	0.237093	1.57131	0.116118
nrgn	-0.00552	-0.0318666	0.974579
nrn1	0.00571697	0.0323563	0.974188
nrp1	0.278774	1.87061	0.0614052
nrp2	0.401931	2.70062	0.00692355
nrtn	-0.00191631	-0.0122943	0.990191
nrxn3	0.0635473	0.348348	0.727581
nsfl1c	0.267028	1.72265	0.0849577
nt5c	-0.0645463	-0.367885	0.712961
nt5c1a	0.531829	3.44479	0.000572064
nt5c3a	0.0601748	0.387717	0.698228
nt5e	0.155545	1.02221	0.306686
ntf3	0.103374	0.673484	0.500643
ntf4	0.0868997	0.552464	0.580633
ntprobnp	1.49864	10.8431	2.315e-27
ntrk2	0.0912673	0.621844	0.534047
ntrk3	0.18328	1.28406	0.199126
nub1	0.0678818	0.437001	0.662113
nubp1	0.310478	1.78604	0.0740997
nucb2	0.188932	1.24704	0.21239
nudc	-0.0303983	-0.198485	0.842666
nudt10	0.11249	0.626697	0.530861
nudt15	-0.000351016	-0.00199031	0.998412
nudt16	-0.111801	-0.639405	0.522563
nudt2	0.042242	0.271815	0.785765
nudt5	0.131556	0.857081	0.391405
numb	-0.139848	-0.779447	0.435721
nup50	-0.213721	-1.20902	0.226663
nxpe4	-0.081128	-0.458672	0.646472
nxph1	-0.00804762	-0.0509337	0.959379
nxph3	-0.235915	-1.36176	0.173282
obp2b	-0.133089	-1.04538	0.295852
ocln	0.341434	2.10927	0.0349275
odam	0.0430069	0.275799	0.782703
ofd1	-0.0346554	-0.19907	0.842209
oga	0.058388	0.332756	0.73932
ogfr	0.0684976	0.454774	0.649274
ogn	0.269131	1.93568	0.0529129
ogt	-0.247929	-1.42538	0.154056
olfm4	0.106603	0.601969	0.547198
olr1	0.265362	1.74976	0.0801671
omd	0.111211	0.778332	0.436377
omg	-0.252537	-1.6638	0.0961585
omp	0.35883	1.99752	0.0457757
ophn1	-0.0637894	-0.363217	0.716445
oplah	0.0657686	0.368842	0.712247
optc	-0.0953986	-0.663226	0.507189
orm1	0.00496926	0.0301339	0.97596
osbpl2	-0.126113	-0.715926	0.474041
oscar	0.0268943	0.178765	0.858123
osm	0.215251	1.44811	0.147594
osmr	0.00472208	0.032128	0.97437
ostn	0.0810444	0.44548	0.655975
otoa	-0.0181962	-0.101292	0.919319
otud6b	0.106798	0.607869	0.543278
otud7b	0.03275	0.187746	0.851077
oxct1	0.168816	0.945441	0.34444
oxt	0.233154	1.6221	0.104788
p4hb	-0.0754897	-0.500183	0.616949
pacs2	-0.0877333	-0.499774	0.617237
padi2	0.0442034	0.284996	0.775649
padi4	0.212519	1.33943	0.180437
paep	0.0952577	0.670182	0.502745
pafah1b3	-0.242275	-1.37793	0.168233
pafah2	-0.0804828	-0.464863	0.642032
pag1	0.147987	0.983867	0.325186
pagr1	0.313753	1.76047	0.0783363
paip2b	-0.215346	-1.21856	0.223018
pak4	-0.0489336	-0.30854	0.757673
palld	-0.328449	-1.79935	0.0719713
palm	0.0160433	0.101909	0.918829
palm2	0.25298	1.66111	0.0966993
palm3	0.117402	0.665796	0.505545
pam	0.117772	0.7744	0.438698
pamr1	-0.174008	-1.2563	0.209012
pappa	-0.044857	-0.301791	0.762813
pard3	-0.222518	-1.28139	0.200066
park7	0.181343	1.17666	0.239337
parp1	0.101548	0.676735	0.498577
paxx	0.139652	0.813001	0.416222
pbk	0.0486863	0.275686	0.782791
pbld	0.113619	0.737153	0.461033
pbxip1	-0.0253223	-0.150191	0.880614
pcare	-0.125153	-0.697333	0.485599
pcbd1	0.184588	1.15997	0.246069
pcbp2	-0.050816	-0.290677	0.7713
pcdh1	-0.261734	-1.73815	0.0821914
pcdh12	0.134979	0.765791	0.443805
pcdh17	0.0434909	0.288896	0.772662
pcdh7	-0.0163814	-0.0953096	0.924069
pcdh9	-0.085917	-0.506381	0.612592
pcdhb15	0.0225023	0.130489	0.89618
pcna	0.334143	1.89303	0.058361
pcolce	-0.165116	-0.687351	0.49187
pcsk7	-0.0771754	-0.447809	0.654293
pcsk9	-0.0192827	-0.132819	0.894337
pcyt2	-0.0674928	-0.384611	0.700527
pdap1	-0.0123324	-0.0701451	0.944078
pdcd1	-0.243795	-1.59656	0.11037
pdcd1lg2	0.00153048	0.00992691	0.99208
pdcd5	0.175326	1.13543	0.256202
pdcd6	0.109964	0.715363	0.474388
pdcl2	-0.0225322	-0.127437	0.898595
[truncated: 923 more rows]
